# Supplementary material for: Investigation of Secondary Metabolites and Their Bioactive Potential in Various Iris Species and Cultivars Grown under Different Cultivation Conditions
Source: ACS Omega. 2025 Oct 20;10(43):51256–71. doi: 10.1021/acsomega.5c06354 (PMC12593081; doi:10.1021/acsomega.5c06354)
Supplement: Supplementary file 1 [file ao5c06354_si_001.xlsx]

## Sheet: Cover
Investigation of secondary metabolites and their bioactive potential in various Iris species and cultivars grown under different cultivation conditions
Tereza Jaegerovaa (tereza.jaegerova@vscht.cz), Jitka Viktorovab (prokesoj@vscht.cz), Marie Zlechovcovaa (fenclovm@vscht.cz), Miroslav Vosatkac,d (vosatka@ecofuel.cz), Petr Kastanekd (kastanek@ecofuel.cz), Jana Hajslovaa* (jana.hajslova@vscht.cz)
a Department of Food Analysis and Nutrition, Faculty of Food and Biochemical Technology, University of Chemistry and Technology Prague, Technicka 5, 166 28 Prague, Czech Republic
b Department of Biochemistry and Microbiology, Faculty of Food and Biochemical Technology, University of Chemistry and Technology Prague, Technicka 5, 166 28 Prague, Czech Republic
c Institute of Botany of the Czech Academy of Sciences, Department of Mycorrhizal Symbioses, Lesni 322, 252 43 Pruhonice, Czech Republic
d EcoFuel Laboratories s.r.o., Ocelarska 9, 190 00 Prague 9, Czech Republic

## Sheet: S1_sample set
Sample	Cultivation method	Iris plant	Subgenus	Plant part	Plant treatment
1	aeroponics	Iris x germanica 'Florentina Coerulea'	Iris	leaves	feather hydrolysate
2	aeroponics	Iris x germanica 'Florentina Coerulea'	Iris	leaves	control
3	aeroponics	Iris x germanica 'Florentina Alba'	Iris	leaves	feather hydrolysate
4	aeroponics	Iris x germanica 'Florentina Alba'	Iris	leaves	control
5	aeroponics	Iris versicolor	Limniris	leaves	feather hydrolysate
6	aeroponics	Iris versicolor	Limniris	leaves	control
7	aeroponics	Iris pallida 'Dalmatica'	Iris	leaves	feather hydrolysate
8	aeroponics	Iris pallida 'Dalmatica'	Iris	leaves	control
9	aeroponics	Iris x germanica 'Florentina Alba'	Iris	roots with rhizomes	feather hydrolysate
10	aeroponics	Iris x germanica 'Florentina Alba'	Iris	roots with rhizomes	control
11	aeroponics	Iris x germanica 'Florentina Coerulea'	Iris	roots with rhizomes	control
12	aeroponics	Iris versicolor	Limniris	roots with rhizomes	feather hydrolysate
13	aeroponics	Iris versicolor	Limniris	roots with rhizomes	control
14	aeroponics	Iris pallida 'Dalmatica'	Iris	roots with rhizomes	feather hydrolysate
15	aeroponics	Iris pallida 'Dalmatica'	Iris	roots with rhizomes	control
16	hydroponics	Iris x germanica 'ALBA'	Iris	leaves	control
17	hydroponics	Iris x germanica 'Florentina Alba'	Iris	leaves	control
18	hydroponics	Iris x germanica 'NEPALENSIS'	Iris	leaves	control
19	hydroponics	Iris x germanica 'TBILISI'	Iris	leaves	control
20	hydroponics	Iris x germanica 'VIKOS'	Iris	leaves	control
21	hydroponics	Iris x germanica 'KHARPUT'	Iris	leaves	control
22	hydroponics	Iris x germanica 'CRETAN'	Iris	leaves	control
23	hydroponics	Iris x germanica 'BEX'	Iris	leaves	control
24	hydroponics	Iris x germanica 'KOCHII'	Iris	leaves	control
25	hydroponics	Iris x germanica 'Florentina Coerulea'	Iris	leaves	control
26	hydroponics	Iris pallida 'KOTOR'	Iris	leaves	control
27	hydroponics	Iris pallida 'MOSTAR'	Iris	leaves	control
28	hydroponics	Iris croatica	Iris	leaves	control
29	hydroponics	Iris x nyaradyana	Iris	leaves	control
30	hydroponics	Iris variegata	Iris	leaves	control
31	hydroponics	Iris mediterranea	Iris	leaves	control
32	hydroponics	Iris pallida subsp. illyrica	Iris	leaves	control
33	hydroponics	Iris x neglecta	Iris	leaves	control
34	hydroponics	Iris mesopotamica	Iris	leaves	control
35	hydroponics	Iris x squalens	Iris	leaves	control
36	hydroponics	Iris x sambucina	Iris	leaves	control
37	hydroponics	Iris trojana	Iris	leaves	control
38	hydroponics	Iris imbricata	Iris	leaves	control
39	hydroponics	Iris albertii 'HAKAN'	Iris	leaves	control
40	hydroponics	Iris x barbata 'ZUA'	Iris	leaves	control
41	hydroponics	Iris x barbata 'ADMIRAL'	Iris	leaves	control
42	hydroponics	Iris versicolor	Limniris	leaves	control
43	hydroponics	Iris pseudacorus 'GUBIJN'	Limniris	leaves	control
44	hydroponics	Iris sanguinea	Limniris	leaves	control
45	hydroponics	Iris tectorum	Limniris	leaves	control
46	hydroponics	Iris spuria subsp. carthaliniae	Limniris	leaves	control
47	hydroponics	Iris sibirica 'CAMBERLEY'	Limniris	leaves	control
48	hydroponics	Iris spuria subsp. musulmanica	Limniris	leaves	control
49	hydroponics	Iris spuria 'ROZEVLÁTÝ'	Limniris	leaves	control
50	hydroponics	Iris pseudacorus	Limniris	leaves	control
51	hydroponics	Iris lactea	Limniris	leaves	control
52	hydroponics	Iris x germanica 'ALBA'	Iris	roots with rhizomes	control
53	hydroponics	Iris x germanica 'Florentina Alba'	Iris	roots with rhizomes	control
54	hydroponics	Iris x germanica 'NEPALENSIS'	Iris	roots with rhizomes	control
55	hydroponics	Iris x germanica 'TBILISI'	Iris	roots with rhizomes	control
56	hydroponics	Iris x germanica 'VIKOS'	Iris	roots with rhizomes	control
57	hydroponics	Iris x germanica 'KHARPUT'	Iris	roots with rhizomes	control
58	hydroponics	Iris x germanica 'CRETAN'	Iris	roots with rhizomes	control
59	hydroponics	Iris x germanica 'BEX'	Iris	roots with rhizomes	control
60	hydroponics	Iris x germanica 'KOCHII'	Iris	roots with rhizomes	control
61	hydroponics	Iris x germanica 'Florentina Coerulea'	Iris	roots with rhizomes	control
62	hydroponics	Iris pallida 'KOTOR'	Iris	roots with rhizomes	control
63	hydroponics	Iris pallida 'MOSTAR'	Iris	roots with rhizomes	control
64	hydroponics	Iris croatica	Iris	roots with rhizomes	control
65	hydroponics	Iris x nyaradyana	Iris	roots with rhizomes	control
66	hydroponics	Iris variegata	Iris	roots with rhizomes	control
67	hydroponics	Iris mediterranea	Iris	roots with rhizomes	control
68	hydroponics	Iris x neglecta	Iris	roots with rhizomes	control
69	hydroponics	Iris mesopotamica	Iris	roots with rhizomes	control
70	hydroponics	Iris x squalens	Iris	roots with rhizomes	control
71	hydroponics	Iris x sambucina	Iris	roots with rhizomes	control
72	hydroponics	Iris trojana	Iris	roots with rhizomes	control
73	hydroponics	Iris albertii 'HAKAN'	Iris	roots with rhizomes	control
74	hydroponics	Iris versicolor	Limniris	roots with rhizomes	control
75	hydroponics	Iris pseudacorus 'GUBIJN'	Limniris	roots with rhizomes	control
76	hydroponics	Iris spuria subsp. carthaliniae	Limniris	roots with rhizomes	control
77	hydroponics	Iris sibirica 'CAMBERLEY'	Limniris	roots with rhizomes	control
78	hydroponics	Iris pseudacorus	Limniris	roots with rhizomes	control
79	hydroponics	Iris lactea	Limniris	roots with rhizomes	control
80	hydroponics	Iris x germanica 'ALBA'	Iris	leaves	arbuscular mycorrhizal fungi
81	hydroponics	Iris x germanica 'Florentina Alba'	Iris	leaves	arbuscular mycorrhizal fungi
82	hydroponics	Iris x germanica 'NEPALENSIS'	Iris	leaves	arbuscular mycorrhizal fungi
83	hydroponics	Iris x germanica 'TBILISI'	Iris	leaves	arbuscular mycorrhizal fungi
84	hydroponics	Iris x germanica 'VIKOS'	Iris	leaves	arbuscular mycorrhizal fungi
85	hydroponics	Iris x germanica 'KHARPUT'	Iris	leaves	arbuscular mycorrhizal fungi
86	hydroponics	Iris x germanica 'CRETAN'	Iris	leaves	arbuscular mycorrhizal fungi
87	hydroponics	Iris x germanica 'BEX'	Iris	leaves	arbuscular mycorrhizal fungi
88	hydroponics	Iris x germanica 'KOCHII'	Iris	leaves	arbuscular mycorrhizal fungi
89	hydroponics	Iris x germanica 'Florentina Coerulea'	Iris	leaves	arbuscular mycorrhizal fungi
90	hydroponics	Iris pallida 'KOTOR'	Iris	leaves	arbuscular mycorrhizal fungi
91	hydroponics	Iris pallida 'MOSTAR'	Iris	leaves	arbuscular mycorrhizal fungi
92	hydroponics	Iris croatica	Iris	leaves	arbuscular mycorrhizal fungi
93	hydroponics	Iris x nyaradyana	Iris	leaves	arbuscular mycorrhizal fungi
94	hydroponics	Iris variegata	Iris	leaves	arbuscular mycorrhizal fungi
95	hydroponics	Iris mediterranea	Iris	leaves	arbuscular mycorrhizal fungi
96	hydroponics	Iris x neglecta	Iris	leaves	arbuscular mycorrhizal fungi
97	hydroponics	Iris mesopotamica	Iris	leaves	arbuscular mycorrhizal fungi
98	hydroponics	Iris x squalens	Iris	leaves	arbuscular mycorrhizal fungi
99	hydroponics	Iris x sambucina	Iris	leaves	arbuscular mycorrhizal fungi
100	hydroponics	Iris trojana	Iris	leaves	arbuscular mycorrhizal fungi
101	hydroponics	Iris imbricata	Iris	leaves	arbuscular mycorrhizal fungi
102	hydroponics	Iris albertii 'HAKAN'	Iris	leaves	arbuscular mycorrhizal fungi
103	hydroponics	Iris x barbata 'ZUA'	Iris	leaves	arbuscular mycorrhizal fungi
104	hydroponics	Iris x barbata 'ADMIRAL'	Iris	leaves	arbuscular mycorrhizal fungi
105	hydroponics	Iris versicolor	Limniris	leaves	arbuscular mycorrhizal fungi
106	hydroponics	Iris pseudacorus 'GUBIJN'	Limniris	leaves	arbuscular mycorrhizal fungi
107	hydroponics	Iris sanguinea	Limniris	leaves	arbuscular mycorrhizal fungi
108	hydroponics	Iris tectorum	Limniris	leaves	arbuscular mycorrhizal fungi
109	hydroponics	Iris spuria subsp. carthaliniae	Limniris	leaves	arbuscular mycorrhizal fungi
110	hydroponics	Iris sibirica 'CAMBERLEY'	Limniris	leaves	arbuscular mycorrhizal fungi
111	hydroponics	Iris spuria subsp. musulmanica	Limniris	leaves	arbuscular mycorrhizal fungi
112	hydroponics	Iris spuria 'ROZEVLÁTÝ'	Limniris	leaves	arbuscular mycorrhizal fungi
113	hydroponics	Iris pseudacorus	Limniris	leaves	arbuscular mycorrhizal fungi
114	hydroponics	Iris lactea	Limniris	leaves	arbuscular mycorrhizal fungi
115	hydroponics	Iris x germanica 'ALBA'	Iris	roots with rhizomes	arbuscular mycorrhizal fungi
116	hydroponics	Iris x germanica 'Florentina Alba'	Iris	roots with rhizomes	arbuscular mycorrhizal fungi
117	hydroponics	Iris x germanica 'NEPALENSIS'	Iris	roots with rhizomes	arbuscular mycorrhizal fungi
118	hydroponics	Iris x germanica 'TBILISI'	Iris	roots with rhizomes	arbuscular mycorrhizal fungi
119	hydroponics	Iris x germanica 'VIKOS'	Iris	roots with rhizomes	arbuscular mycorrhizal fungi
120	hydroponics	Iris x germanica 'KHARPUT'	Iris	roots with rhizomes	arbuscular mycorrhizal fungi
121	hydroponics	Iris x germanica 'CRETAN'	Iris	roots with rhizomes	arbuscular mycorrhizal fungi
122	hydroponics	Iris x germanica 'BEX'	Iris	roots with rhizomes	arbuscular mycorrhizal fungi
123	hydroponics	Iris x germanica 'KOCHII'	Iris	roots with rhizomes	arbuscular mycorrhizal fungi
124	hydroponics	Iris x germanica 'Florentina Coerulea'	Iris	roots with rhizomes	arbuscular mycorrhizal fungi
125	hydroponics	Iris pallida 'KOTOR'	Iris	roots with rhizomes	arbuscular mycorrhizal fungi
126	hydroponics	Iris pallida 'MOSTAR'	Iris	roots with rhizomes	arbuscular mycorrhizal fungi
127	hydroponics	Iris croatica	Iris	roots with rhizomes	arbuscular mycorrhizal fungi
128	hydroponics	Iris x nyaradyana	Iris	roots with rhizomes	arbuscular mycorrhizal fungi
129	hydroponics	Iris mediterranea	Iris	roots with rhizomes	arbuscular mycorrhizal fungi
130	hydroponics	Iris pallida subsp. illyrica	Iris	roots with rhizomes	arbuscular mycorrhizal fungi
131	hydroponics	Iris x neglecta	Iris	roots with rhizomes	arbuscular mycorrhizal fungi
132	hydroponics	Iris mesopotamica	Iris	roots with rhizomes	arbuscular mycorrhizal fungi
133	hydroponics	Iris x squalens	Iris	roots with rhizomes	arbuscular mycorrhizal fungi
134	hydroponics	Iris x sambucina	Iris	roots with rhizomes	arbuscular mycorrhizal fungi
135	hydroponics	Iris trojana	Iris	roots with rhizomes	arbuscular mycorrhizal fungi
136	hydroponics	Iris imbricata	Iris	roots with rhizomes	arbuscular mycorrhizal fungi
137	hydroponics	Iris albertii 'HAKAN'	Iris	roots with rhizomes	arbuscular mycorrhizal fungi
138	hydroponics	Iris x barbata 'ZUA'	Iris	roots with rhizomes	arbuscular mycorrhizal fungi
139	hydroponics	Iris x barbata 'ADMIRAL'	Iris	roots with rhizomes	arbuscular mycorrhizal fungi
140	hydroponics	Iris versicolor	Limniris	roots with rhizomes	arbuscular mycorrhizal fungi
141	hydroponics	Iris pseudacorus 'GUBIJN'	Limniris	roots with rhizomes	arbuscular mycorrhizal fungi
142	hydroponics	Iris sanguinea	Limniris	roots with rhizomes	arbuscular mycorrhizal fungi
143	hydroponics	Iris tectorum	Limniris	roots with rhizomes	arbuscular mycorrhizal fungi
144	hydroponics	Iris spuria subsp. carthaliniae	Limniris	roots with rhizomes	arbuscular mycorrhizal fungi
145	hydroponics	Iris sibirica 'CAMBERLEY'	Limniris	roots with rhizomes	arbuscular mycorrhizal fungi
146	hydroponics	Iris spuria subsp. musulmanica	Limniris	roots with rhizomes	arbuscular mycorrhizal fungi
147	hydroponics	Iris spuria 'ROZEVLÁTÝ'	Limniris	roots with rhizomes	arbuscular mycorrhizal fungi
148	hydroponics	Iris pseudacorus	Limniris	roots with rhizomes	arbuscular mycorrhizal fungi
149	hydroponics	Iris lactea	Limniris	roots with rhizomes	arbuscular mycorrhizal fungi

## Sheet: S2_in-house database
Compound name	Alternative names	Chemical formula	Exact mass	Compound class	Compound group	CAS	PubChem ID	Chemispider ID
tectorigenin-7-O-diglucoside		C28H32O16	624.169	(iso)flavonoids	isoflavonoid	848128-32-5	16126681
iriflophenone 4-O-(6''-acetyl)hexoside		C21H22O11	450.116	phenols	benzophenone glycoside
4’-O-methylapigenin 8-C-hexoside		C22H22O10	446.121	(iso)flavonoids	flavone
isorhamnetin 3-O-(2“-rhamnosyl)hexoside		C28H32O16	624.169	(iso)flavonoids	flavonol glycoside
isorhamnetin 3-O-(6“-rhamnosyl)hexoside		C28H32O16	624.169	(iso)flavonoids	flavonol glycoside
dichotomitin 3′‐O‐hexoside		C24H24O13	520.122	(iso)flavonoids	isoflavonoid glycoside
tectorigenin-4′-O-diglucoside		C28H32O16	624.169	(iso)flavonoids	isoflavonoid glycoside
tectorigenin-7-O-β-glucosyl (1 -6) glucoside		C28H32O16	624.169	(iso)flavonoids	isoflavonoid glycoside
7‐O‐methyltectorigenin 4′‐O‐(6“‐hexosyl)hexoside		C29H34O16	638.185	(iso)flavonoids	isoflavonoid glycoside
irisolone-O-feruoylhexoside		C33H30O14	650.164	(iso)flavonoids	isoflavonoid glycoside
5,7,3′-trihydroxy-6,4′-dimethoxyisoflavone-7-O-[ß-d-glucopyranosyl(1 → 6)ß-d-glucopyranoside]		C29H34O18	670.174	(iso)flavonoids	isoflavonoid glycoside
irisolone-O-sinapoylhexoside		C34H32O15	680.174	(iso)flavonoids	isoflavonoid glycoside
dichotomitin 3′‐O‐(6“‐hexosyl)hexoside		C30H34O18	680.174	(iso)flavonoids	isoflavonoid glycoside
irisolone-O-trihexoside		C35H42O21	798.222	(iso)flavonoids	isoflavonoid glycoside
3-(p-cumaroyl)-rutinoside-5-glucoside of malvidin		C44H51O23+	947.282	(iso)flavonoids	anthocyanin		23724702	58145395
4',7-di-O-methyldihydroquercetin	blumeatin B / taxifolin 7,4′-dimethyl ether	C17H16O7	332.09	(iso)flavonoids	flavone	79995-67-8	157600	9431045
5,7,3’-trihydroxy-6,4’-dimethoxyflavanone		C17H16O7	332.09	(iso)flavonoids	flavanone			24702437
quercetin		C15H10O7	302.043	(iso)flavonoids	flavone	117-39-5	5280343
irisoid D		C17H10O7	326.043	(iso)flavonoids	peltogynoid		11088678	9263824
irisoid A		C17H12O7	328.058	(iso)flavonoids	peltogynoid		11045683	9220851
5,7-dihydroxy-6-methoxychromon	pisonin C	C10H8O5	208.037	phenols	chromone		56683358	26631540
irilin D		C16H12O7	316.058	(iso)flavonoids	isoflavonoid		10495590	8670991
iristectorigenin A	3',5,7-trihydroxy-4',6-dimethoxyisoflavone	C17H14O7	330.074	isoflavone	isoflavonoid	39012-01-6	5491637	4589977
dalpatein		C18H14O7	342.074	isoflavone	isoflavonoid		25203443	24842733
iriskumaonin methyl ether	3'-O-methyliriskumaonin	C19H16O7	356.09	(iso)flavonoids	isoflavonoid		14507159	10250961
irilone 4'-O-β-D-glucopyranoside		C22H20O11	460.101	(iso)flavonoids	isoflavonoid glycoside		44257342
iristectorigenin B		C17H14O7	483.964	(iso)flavonoids	isoflavonoid	86849-77-6	5488781	4590617
irifloside	iriflogenin 4'-O-glucoside	C23H22O12	490.111	(iso)flavonoids	isoflavonoid glycoside	52591-09-0	102090477
irilone-4'-O-[beta-D-glucopyranosyl-(1->6)-beta-D-glucopyranoside]		C28H30O16	622.153	(iso)flavonoids	isoflavonoid		70697868	29367973
iristectorigenin B 7-glucosyl(1→6) glucoside		C29H34O17	654.18	(iso)flavonoids	isoflavonoid			10142446
irisoid E		C17H10O8	342.038	(iso)flavonoids	peltogynoid		10936784	9112020
irisoid B		C18H14O7	342.074	(iso)flavonoids	peltogynoid		10947850	9123075
irisoid C		C18H14O7	342.074	(iso)flavonoids	peltogynoid		11759649	9934348
nigricanin		C15H10O6	286.048	phenols	other		101733537	78435676
irisoquin A		C23H38O4	378.277	quinones	benzoquinone		5318477	4477037
irisoquin B		C24H40O4	392.293	quinones	benzoquinone		5318478	4477038
pallasone C		C26H42O4	418.308	quinones	benzoquinone		15871062	71116069
irisoquin C		C26H44O4	420.324	quinones	benzoquinone		5318479	4477039
irisoquin D		C27H46O4	434.34	quinones	benzoquinone		5318480	4477040
irisoquin E		C28H48O4	448.355	quinones	benzoquinone		5318481	4477041
irisoquin F		C29H50O4	462.371	quinones	benzoquinone		5318482	4477042
belamcandaquinone N		C47H74O5	676.507	quinones	benzoquinone			28289068
a-cadinol		C15H26O	222.198	terpenoids	sesquiterpenoid	481-34-5	6431302
t-cadinol	cedrelanol / epi-cadinol	C15H26O	222.198	terpenoids	sesquiterpenoid	5937-11-1	12302222
iridalglycoside 6c		C42H70O16	830.466	terpenoids	terpenoid glycoside			10142442
iridalglycoside 7		C42H72O16	832.482	terpenoids	terpenoid glycoside			10142443
iridalglycoside 5a		C48H80O21	992.519	terpenoids	terpenoid glycoside			10142438
iridalglycoside 6a		C48H80O21	992.519	terpenoids	terpenoid glycoside		11968622	10142440
iridal		C30H50O3	458.376	terpenoids	triterpenoid		5318463	4477032
iridobelamal A		C30H50O4	474.371	terpenoids	triterpenoid		10648212	4477034
iridotectoral A		C30H46O5	486.334	terpenoids	triterpenoid		5318475	4477035
iritectol A		C30H50O5	490.366	terpenoids	triterpenoid			17614265
16-O-acetylisoiridogermanal		C32H52O5	516.381	terpenoids	triterpenoid		44559086	23326569
3,5-dihydroxy-4-(4-hydroxybenzoyl)phenyl hexopyranoside		C19H20O10	408.106	phenols	benzophenone glycoside			20479185
nigricanside		C19H18O11	422.085	xanthones	C-glycosyl xanthone		92029589	58816171
isomethyl-dihydro-b-ionone		C14H24O	208.183	terpenoids	ionone			9980592
3,5-dimethoxy-[(Z)-10-heptadecenyl]benzene		C25H42O2	374.318	other	catechol		9999499	8175080
6,6-ditetradecyl-6,7-dihydrooxepin-2(3H)-one		C34H64O2	504.491	other	oxepin		129864195
9,9b-di[(Z)-10-heptadecenyl]-4a,8-dihydroxy2,7-dimethoxy-1,4-dioxo-1,4,4a,9b-tetrahydrodibenzofuran		C48H76O7	764.559	other	benzofuran
1,11-dihydroxy-9,10-methylenedioxy-12a-dehydrorotenoid		C17H10O7	326.043	(iso)flavonoids	12a-dehydrorotenoid
irispurinol		C17H14O7	330.074	(iso)flavonoids	12a-hydroxyrotenoid
9-methoxyirispurinol		C18H16O7	344.316	(iso)flavonoids	12a-hydroxyrotenoid
p-hydroxyacetophenone	4'-hydroxyacetophenone / piceol	C8H8O2	136.052	phenols	acetophenone	99-93-4	7469	7189
4′-hydroxy-3′-methoxyacetophenone	apocynin / acetovanillone	C9H10O3	166.063	phenols	acetophenone	498-02-2	2214	21106900
isopeonol	1-(4-Hydroxy-2-methoxyphenyl)ethanone	C9H10O3	166.063	phenols	acetophenone	493-33-4	529402	461376
3-hydroxy-5-methoxyacetophenone		C9H10O3	166.063	phenols	acetophenone
3-hydroxy-5-methoxyacetophenone hexoside		C15H20O8	328.116	phenols	acetophenone glycoside
ascorbic acid		C6H8O6	176.032	other	acid	50-81-7‎	54670067	10189562
furfural	furan-2-carbaldehyde	C5H4O2	96.0211	other	aldehyde	98-01-1	7362	13863629
delphinidin 3-O-beta-D-glucoside	myrtillinnidin 3-glucoside	C21H21O12+	465.103	(iso)flavonoids	anthocyanin	50986-17-9	443650	391783
petunidin-3-glucoside		C22H23O12+	479.119	(iso)flavonoids	anthocyanin	6988-81-4	443651	153683
3-rutinoside of malvidin		C29H35O16+	639.193	(iso)flavonoids	anthocyanin	39824-82-3	44256981
delphanin	nasunin / delphinidin-3-(p-coumaroyl)-rutinoside-5-glucoside	C42H47O23+	919.251	(iso)flavonoids	anthocyanin	28463-30-1	5320022	4478198
petunidin		C16H13O7+	317.066	(iso)flavonoids	anthocyanidin	1429-30-7	73386	390371
delphinidin		C15H11O7+	303.05	(iso)flavonoids	anthocyanidin	528-53-0	68245	114185
trans-b-ionone-5,6-epoxide		C13H20O2	208.146	terpenoids	ionone	23267-57-4	5352481	82081
isophthalic acid		C8H6O4	166.027	other	aromatic acid	121-91-5	8496	8182
5-[(Z)-heptadec-10-enyl]benzene-1,3-diol	(Z)-5-(Heptadec-10-en-1-yl)resorcinol	C23H38O2	346.287	phenols	benzendiol	52483-21-3	44575480	24697751
benzophenone		C13H10O	182.073	phenols	benzophenone	119-61-9	3102	2991
iriflophenone	dimethylmatairesinol	C13H10O5	246.053	phenols	benzophenone	52591-10-3	11311158	9486126
2,6,4'-trihydroxy-4-methoxybenzophenone	4-O-methyliriflophenone	C14H12O5	260.068	phenols	benzophenone	55051-85-9	10467773	8643184
iriflophenone 2-O-rhamnoside		C19H20O9	392.111	phenols	benzophenone glycoside	943989-68-2	42636397	28424560
iriflophenone 3-C-glucoside		C19H20O10	408.106	phenols	benzophenone glycoside	104669-02-5	184358	160291
phalerin	2,4',6-trihydroxy-4-methoxybenzophenone-2-O-glucoside	C20H22O10	422.121	phenols	benzophenone	869226-69-7	102522461
2,4',6-trihydroxy-4-methoxybenzophenone-O-dihexoside		C26H32O15	584.174	phenols	benzophenone
alpinone		C16H14O5	286.084	(iso)flavonoids	flavanonol	480-13-7	46883390	4476505
lauric acid		C12H24O2	200.178	other	fatty acid	143-07-7	3893	3756
myristic acid		C14H28O2	228.209	other	fatty acid	544-63-8	11005	10539
palmitic acid		C16H32O2	256.24	other	fatty acid	57-10-3	985	960
cis-vaccenic acid	(11Z)-11-octadecenoic acid	C18H34O2	282.256	other	fatty acid	506-17-2	5282761	4445888
stearic acid		C18H36O2	284.272	other	fatty acid	57-11-4	5281	5091
1-triacontanol	1-hydroxytriacontane / melissyl alcohol	C30H62O	438.48	other	fatty alcohol	593-50-0	68972	62194
2',5-dihydroxy-6,7-methylenedioxyflavanone		C16H12O6	300.063	(iso)flavonoids	flavanone		74819425
hesperetin		C16H14O6	302.079	(iso)flavonoids	flavanone	520-33-2	72281	65234
5,7,4'-trihydroxy-6-methoxyflavanone	6-methoxynaringenin	C16H14O6	302.079	(iso)flavonoids	flavanone	94942-49-1	5322074	4479659
5,7,4'-trihydroxy-6-methoxyflavone	hispidulin / dinatin	C16H12O6	300.063	(iso)flavonoids	flavone	1447-88-7	5281628	4444947
7-O-methylaromadendrin	3,4',5-trihydroxy-7-methoxyflavanone	C16H14O6	302.079	(iso)flavonoids	flavanone	37971-69-0	181132	157587
8-methoxyeriodictyol		C16H14O7	318.074	(iso)flavonoids	flavanone		42608120	24846631
selenone	archangelenone/ selinone /4'-prenylnaringenin	C20H20O5	340.131	(iso)flavonoids	flavanone	14117-54-5	12305191	24846383
dihydrokaempferide	aromadendrin 4'-methyl ether	C16H14O6	302.079	(iso)flavonoids	flavanonol	137225-59-3	586387	509711
irisdichotin C		C22H24O11	464.132	(iso)flavonoids	flavanonol glycoside
irisdichotin B		C23H26O12	494.446	(iso)flavonoids	flavanonol glycoside
apigenin	4',5,7-trihydroxyflavone / versulin	C15H10O5	270.053	(iso)flavonoids	flavone	520-36-5	5280443	4444100
3-O-methylgalangin		C16H12O5	284.068	(iso)flavonoids	flavone	6665-74-3	5281946	4445223
acacetin	linarigenin / 4'-methoxyapigenin / 5,7-dihydroxy-4'-methoxyflavone	C16H12O5	284.068	(iso)flavonoids	flavone	480-44-4	5280442	4444099
genkwanin	apigenin-7-methylether	C16H12O5	284.068	(iso)flavonoids	flavone	437-64-9	5281617	4444936
izalpinin		C16H12O5	284.068	(iso)flavonoids	flavone	480-14-8	5318691	4477208
luteolin		C15H10O6	286.048	(iso)flavonoids	flavone	491-70-3	5280445	4444102
apigenin-4',7-dimethylether	4,7-dimethoxy-5-hydroxyflavone	C17H14O5	298.084	(iso)flavonoids	flavone	5128-44-9	5281601	4444920
7-O-methylluteolin	hydroxygenkwanin	C16H12O6	300.063	(iso)flavonoids	flavone	20243-59-8	5318214	4476827
chrysoeriol	scoparol	C16H12O6	300.063	(iso)flavonoids	flavone	491-71-4	5280666	4444263
luteolin-4',7-dimethylether	pilloin	C17H14O6	314.079	(iso)flavonoids	flavone	32174-62-2	5320496	4478563
kanzakiflavone-1		C17H12O7	328.058	(iso)flavonoids	flavone	59870-76-7	44258636	24844285
eupatorin	3',5-dihydroxy-4',6,7-trimethoxyflavone	C18H16O7	344.09	(iso)flavonoids	flavone	855-96-9	97214	87743
isovitexin	apigenin 6-C-glucoside	C21H20O10	432.106	(iso)flavonoids	flavone glycoside	29702-25-8	162350	142556
vitexin	apigenin 8‐C‐glucoside	C21H20O10	432.106	(iso)flavonoids	flavone glycoside	3681-93-4	5280441	4444098
swertisin	apigenin 7-methyl ether 6-C-glucoside	C22H22O10	446.121	(iso)flavonoids	flavone glycoside	6991-10-2	124034	110548
4’-O-methylapigenin 6-C-hexoside		C22H22O10	446.121	(iso)flavonoids	flavone glycoside
isoorientin	homoorientin / luteolin 6-C-glucoside	C21H20O11	448.101	(iso)flavonoids	flavone glycoside	4261-42-1	114776	102753
orientin	luteolin 8-C-glucoside / lutexin	C21H20O11	448.101	(iso)flavonoids	flavone glycoside	28608-75-5	5281675	4529887
swertiajaponin	leucanthoside	C22H22O11	462.116	(iso)flavonoids	flavone glycoside	6980-25-2	442659	391020
6,4'-dimethoxy-5-hydroxyflavone 7-glucoside	linaroside	C23H24O11	476.132	(iso)flavonoids	flavone glycoside	53452-12-3	11972339	10235730
isoschaftoside		C26H28O14	564.148	(iso)flavonoids	flavone glycoside	52012-29-0	3084995	2341980
schaftoside		C26H28O14	564.148	(iso)flavonoids	flavone glycoside	51938-32-0	442658	391019
apigenin 8-C-(2“-pentosyl)hexoside		C26H28O14	564.148	(iso)flavonoids	flavone glycoside
apigenin-6,8-di-C-arabinoside		C26H28O14	564.148	(iso)flavonoids	flavone glycoside
apigenin 8-C-(2“-hexosyl)hexoside		C27H30O15	594.159	(iso)flavonoids	flavone glycoside
embinin		C29H34O14	606.195	(iso)flavonoids	flavone	52589-13-6	3085014	20100990
5-hydroxyl-4',7-dimethoxyflavone-6-C-(O-(a-L-3''-acetylrhamnopyranosyl)-1-2-β-D-glucopyranoside)		C31H36O15	648.205	(iso)flavonoids	flavone glycoside
kaempferol		C15H10O6	286.048	(iso)flavonoids	flavone	520-18-3	5280863	4444395
3-O-methylkaempferol	isokaempferide / 3-methoxyapigenin	C16H12O6	300.063	(iso)flavonoids	flavonol	1592-70-7	5280862	4444394
quercetin 3,4’-dimethylether		C17H14O7	330.074	(iso)flavonoids	flavone	33429-83-3	5380905	4529013
kaempferol 3-O-galactoside	trifolin	C21H20O11	448.101	(iso)flavonoids	flavone glycoside	23627-87-4	5488283	5282149
kaempferol 3-O-glucoside	astragalin	C21H20O11	448.101	(iso)flavonoids	flavone glycoside	480-10-4	5282102	4445311
quercetin 3-O-galactoside	hyperoside	C21H20O12	464.096	(iso)flavonoids	flavone glycoside	482-36-0	5281643	4444962
quercetin 3-O-glucoside	isoquercitrin / isoquercetin	C21H20O12	464.096	(iso)flavonoids	flavone glycoside	482-35-9	5280804	4444361
isorhamnetin 3-O-galactoside		C22H22O12	478.111	(iso)flavonoids	flavonol	6743-92-6	86328677	29364577
isorhamnetin 3-O-glucoside		C22H22O12	478.111	(iso)flavonoids	flavonol	5041-82-7	5318645	4477169
irisdichotin A		C23H24O12	492.127	(iso)flavonoids	flavonol glycoside
kaempferol 7-O-(6“-rhamnosyl)hexoside		C27H30O15	594.159	(iso)flavonoids	flavonol
rhamnocitrin		C16H12O6	300.063	(iso)flavonoids	flavonol	569-92-6	5320946	4478874
zeorin		C30H52O2	444.397	terpenoids	triterpenoid	22570-53-2	159931	140607
chlorophyll A		C55H72MgN4O5	892.535	other	chlorophyll	479-61-8	12085802	16736115
chlorophyll B		C55H70MgN4O6	906.515	other	chlorophyll	519-62-0	11593175	16739843
2,3-dihydroirigenin		C18H18O8	362.1	(iso)flavonoids	Isoflavanone	310888-07-4	71463648	28295242
daidzein	4',7-dihydroxyisoflavone	C15H10O4	254.058	(iso)flavonoids	isoflavonoid	486-66-8	5281708	4445025
irilin A		C17H14O6	314.079	(iso)flavonoids	isoflavonoid	132915-49-2	5491550	4590574
tectoridin	shekanin / tectorigenin 7-glucoside	C22H22O11	462.116	(iso)flavonoids	isoflavonoid glycoside	611-40-5	5281810	4445121
formononetin		C16H12O4	268.074	(iso)flavonoids	isoflavonoid	485-72-3	5280378	4444070
genistein		C15H10O5	270.053	(iso)flavonoids	isoflavonoid	446-72-0	5280961	4444448
irilone	irolone	C16H10O6	298.048	(iso)flavonoids	isoflavonoid	41653-81-0	5281779	4445092
irisone B		C16H10O6	298.048	(iso)flavonoids	isoflavonoid	97359-75-6	5387194	4533789
irilin B		C16H12O6	300.063	(iso)flavonoids	isoflavonoid	132915-50-5	5491551	4590575
tectorigenin		C16H12O6	300.063	(iso)flavonoids	isoflavonoid	548-77-6	5281811	4445122
betavulgarin		C17H12O6	312.063	(iso)flavonoids	isoflavonoid	51068-94-1	442668	391027
irisolone	nigricin	C17H12O6	312.063	(iso)flavonoids	isoflavonoid	3301-68-6	165103	144745
irisone A		C17H12O6	312.063	(iso)flavonoids	isoflavonoid	2652-16-6	5491929	4590773
irisolidone		C17H14O6	314.079	(iso)flavonoids	isoflavonoid	2345-17-7	5281781	4445094
5,7-dihydroxy-2',6-dimethoxyisoflavone		C17H14O6	314.079	(iso)flavonoids	isoflavonoid	94285-21-9	5491794	4590713
tlatancuayin		C18H14O6	326.079	(iso)flavonoids	isoflavonoid		12444409	21130264
iriflogenin		C17H12O7	328.058	(iso)flavonoids	isoflavonoid	52591-11-4	11723995	9898711
soforanarin A		C17H12O7	328.058	(iso)flavonoids	isoflavonoid
iriskashmirianin		C18H14O7	342.074	(iso)flavonoids	isoflavonoid	128700-90-3	11724915	9899631
iriskumaonin		C18H14O7	342.074	(iso)flavonoids	isoflavonoid		44257359	24842875
dichotomitin		C18H14O8	358.069	(iso)flavonoids	isoflavonoid	88509-91-5	5316653	4475656
irigenin		C18H16O8	360.084	(iso)flavonoids	isoflavonoid	548-76-5	5464170	4576563
3',4',6-trimethoxy-5',7,8-trihydroxyisoflavone		C18H16O8	360.084	(iso)flavonoids	isoflavonoid		10872096	9047376
irisjaponin B		C19H18O8	374.1	(iso)flavonoids	isoflavonoid		15289675
irigenin s		C19H18O8	374.1	(iso)flavonoids	isoflavonoid
8-hydroxyirigenin		C18H16O9	376.079	(iso)flavonoids	isoflavonoid
5,3',4',5'-tetramethoxy-6,7-methylenedioxyisoflavone	irisflorentin	C20H18O8	386.1	(iso)flavonoids	isoflavonoid	41743-73-1	170569	149122
irisjaponin A		C20H20O9	404.111	(iso)flavonoids	isoflavonoid		15289673
tectorigenin-4’-O-β-glucoside		C22H22O11	462.116	(iso)flavonoids	isoflavonoid glycoside	141894-63-5
germanaism B	irisolone-4-O-β-D-glucopyranoside / nigricin 4'-O-b-D-glucoside	C23H22O11	474.116	(iso)flavonoids	isoflavonoid glycoside
4’-methyltectorigenin-7-glucoside (1. conformer)	kakkalidone	C23H24O11	476.132	(iso)flavonoids	isoflavonoid glycoside		10027948
4’-methyltectorigenin-7-glucoside (2. conformer)		C23H24O11	476.132	(iso)flavonoids	isoflavonoid glycoside		10457679
irisolidone-7-O-a-D-glucoside		C23H24O11	476.132	(iso)flavonoids	isoflavonoid		44257344	24842859
3’-hydroxyltectoridin		C22H22O12	478.111	(iso)flavonoids	isoflavonoid glycoside		101055346
iristectorin A	iristectorigenin A 7-O-glucoside	C23H24O12	492.127	(iso)flavonoids	isoflavonoid glycoside	37744-61-9	11968629	10142447
iristectorin B		C23H24O12	492.127	(iso)flavonoids	isoflavonoid glycoside	94396-09-5	5318487	4477045
germanaism A	iriskashmirianin-4-O-β-D-glucopyranoside	C24H24O12	504.127	(iso)flavonoids	isoflavonoid glycoside
irisleptophyllidin		C24H24O12	504.127	(iso)flavonoids	isoflavonoid glycoside
iristectorigenin A 7‐O‐hexuronide		C23H22O13	506.106	(iso)flavonoids	isoflavonoid glycoside
7,4'-dimethoxy-8,3',5'-trihydroxy-6-O-β-D-glucopyranosylisoflavone		C23H24O13	508.122	(iso)flavonoids	isoflavonoid
iridin	irigenin 7-O-glucoside	C24H26O13	522.137	(iso)flavonoids	isoflavonoid glycoside	491-74-7	5281777	4445090
5,3′,5′-trimethoxy-6,7-methylenedioxyisoflavone-4′-(1-O-β-D-glucopyranoside)		C25H26O13	534.137	(iso)flavonoids	isoflavonoid
irilone 4′‐O‐[6“‐(3‐hydroxy‐3‐methylglutaryl)]hexoside		C28H28O15	604.143	(iso)flavonoids	isoflavonoid
irilone 4′-O-β-d-glucopyranoside-(2-1)-L-rhamnoside		C28H30O15	606.159	(iso)flavonoids	isoflavonoid
tectorigenin-4’-glucosyl(1-6)glucoside		C28H32O16	624.169	(iso)flavonoids	isoflavonoid		11972472
tectorigenin-7-O-glucosyl-4′-O-glucoside		C28H32O16	624.169	(iso)flavonoids	isoflavonoid
germanaism E	irisolone-4-O-[β-D-glucopyranosyl-(1-6)-β-D-glucopyranoside / nigricin-4′-(1-O-β-D-glucopyranosyl (1–6)-O-β-D-glucopyranoside) / irisolone 4'-gentiobioside	C29H32O16	636.169	(iso)flavonoids	isoflavonoid glycoside	696663-54-4
iristectorigenin A 7-O-gentiobioside	iristectorigenin A-7-(1-O-β-D-glucopyranosyl (1–6)-O-β-D-glucopyranoside	C29H34O17	654.18	(iso)flavonoids	isoflavonoid		44257356	24842871
irigenin-O-dihexoside		C30H36O18	668.195	(iso)flavonoids	isoflavonoid
iristectorigenin A-O-trihexoside		C35H44O22	816.232	(iso)flavonoids	isoflavonoid
trans-α-irone (1S, 5S)		C14H22O	206.167	terpenoids	methylionon	90242-81-2	5281905	4445191
trans-α-irone (1R, 5R)		C14H22O	206.167	terpenoids	methylionon		10219918	8395410
(+)-β-irone		C14H22O	206.167	terpenoids	methylionon		10219919	8395411
(-)-β-irone		C14H22O	206.167	terpenoids	methylionon		15560398	34993512
γ-irone		C14H22O	206.167	terpenoids	methylionon	79-68-5	6433146	9633250
α-pinene		C10H16	136.125	terpenoids	monoterpenoid	25766-18-1	6654	6402
β-pinene	pseudopinene	C10H16	136.125	terpenoids	monoterpenoid	127-91-3	14896	14198
camphor		C10H16O	152.12	terpenoids	monoterpenoid	76-22-2	2537	2441
iridial	dolichodial	C10H14O2	166.099	terpenoids	monoterpenoid	5951-57-5	442422	390862
cis-epoxyconiferyl alcohol		C10H10O4	194.058	phenols	phenol		129834431
irisdichototin D		C10H14O5	214.084	phenols	phenol		102451414	74924704
androsin	glucoacetovanillone	C15H20O8	328.116	phenols	acetophenone glycoside	531-28-2	164648	16736508
irisdichototin E		C14H18O9	330.095	phenols	phenol		102451415
irisdichototin F		C14H18O9	330.095	phenols	phenol		102451416
3-[(Z)]-10-heptadecenyl]-5-methoxyphenol		C24H40O2	360.303	phenols	phenol		101919836	58971362
belamcandaphenol P	2-[(Z)-heptadec-10-enyl]-4,6-dimethoxyphenol	C25H42O3	390.313	phenols	phenol	163565-73-9	10408096	8583533
irisphenol	3-[(Z)-heptadec-10-enyl]-4,5-dimethoxyphenol	C25H42O3	390.313	phenols	phenol	144078-15-9	101920422
heptadecyl-4,6-dimethoxyphenol		C25H44O3	392.329	phenols	phenol			8153445
tectoruside		C21H30O13	490.169	phenols	phenol glycoside	38784-73-5	5321783	4479447
p-hydroxybenzoic acid		C7H6O3	138.032	phenolic acid	phenolic acid	99-96-7	135	132
salicylic acid		C7H6O3	138.032	phenolic acid	phenolic acid	69-72-7	338	331
cinnamic acid		C9H8O2	148.052	phenolic acid	phenolic acid	140-10-3	444539	392447
protocatechuic acid	3,4-dihydroxybenzoic acid	C7H6O4	154.027	phenolic acid	phenolic acid	99-50-3	72	71
p-coumaric acid	4-hydroxycinnamic acid / 4-coumaric acid	C9H8O3	164.047	phenolic acid	phenolic acid	501-98-4	637542	553148
vanillic acid		C8H8O4	168.042	phenolic acid	phenolic acid	121-34-6	8468	8155
gallic acid		C7H6O5	170.022	phenolic acid	phenolic acid	149-91-7	370	361
caffeic acid		C9H8O4	180.042	phenolic acid	phenolic acid	331-39-5	689043	600426
E-ferulic acid		C10H10O4	194.058	phenolic acid	phenolic acid	537-98-4	445858	393368
Z-ferulic acid		C10H10O4	194.058	phenolic acid	phenolic acid	1014-83-1	1548883	1265913
syringic acid		C9H10O5	198.053	phenolic acid	phenolic acid	530-57-4	10742	10289
chlorogenic acid		C16H18O9	354.095	phenolic acid	phenolic acid	15016-60-1	1794425	1405788
neochlorogenic acid		C16O18O9	623.863	phenolic acid	phenolic acid	906-33-2	5280633	4444237
coniferaldehyde	4-hydroxy-3-methoxycinnamaldehyde	C10H10O3	178.063	phenols	Cinnamaldehyde	458-36-6	5280536	4444167
2-methylanthraquinone	tectoquinone	C15H10O2	222.068	quinones	Anthraquinone	84-54-8	6773	6515
2-acetoxy-3,6-dimethoxy-1,4-benzoquinone		C10H10O6	226.048	quinones	benzoquinone		129864197
irisquinone	pallasone / irisquinone A	C24H38O3	374.282	quinones	benzoquinone	56495-82-0	5318483	4477043
pallasone B		C24H40O3	376.298	quinones	benzoquinone	78472-08-9	11689358	9864085
3-hydroxyirisquinone		C24H38O4	390.277	quinones	quinone		101681929	58970678
cuparene		C15H22	202.172	terpenoids	sesquiterpene	16982-00-6	86895	453004
a-muurolene		C15H24	204.188	terpenoids	sesquiterpene	10208-80-7	12306047	10209840
b-gurjunene	(+)-calarene / aristol-1(10)-ene	C15H24	204.188	terpenoids	sesquiterpene	17334-55-3	6432176	4953362
y-elemene		C15H24	204.188	terpenoids	sesquiterpene	30824-67-0	6432312	4937571
δ-amorphene	(+)-δ-cadinene	C15H24	204.188	terpenoids	sesquiterpene	189165-79-5	12306059	16737050
aristolone		C15H22O	218.167	terpenoids	sesquiterpenoid	6831-17-0	165536	145077
7-β-hydroxystigmast-4-en-3-one		C29H48O2	428.365	steroids	steroid
dichotomin		C57H94O26	1194.6	steroids	steroid	53093-47-3	56924627	2342010
stigmasterol		C29H48O	412.37	steroids	sterol	83-48-7	5280794	4444352
β-sitosterol	cupreol	C29H50O	414.386	steroids	sterol	83-46-5	222284	192962
24-methylpollinasterol		C29H50O	414.386	steroids	sterol
stigmasterol-3-O-β-D-glucopyranoside		C35H58O6	574.423	steroids	sterol	19716-26-8	6602508	5034827
resveratrol		C14H12O3	228.079	(iso)flavonoids	stilbene	501-36-0	445154	392875
halophilol A		C17H18O5	302.115	(iso)flavonoids	stilbene
halophilol B		C56H42O12	906.268	(iso)flavonoids	stilbene			35015146
iriversical		C31H52O3	472.392	terpenoids	triterpenoid	88478-01-7	71587326	32702210
missouriensin		C32H52O3	484.753	terpenoids	triterpenoid	103223-35-4	190486	165428
iridalglycoside 5b (1. conformer)		C42H70O16	830.466	terpenoids	terpenoid glycoside		11968621
iridalglycoside 5b (2. conformer)		C42H70O16	830.466	terpenoids	terpenoid glycoside		11968624
Iridalglycoside 5b (3. conformer)		C42H70O16	830.466	terpenoids	terpenoid glycoside		643643	558763
iridalglycoside 8 (1. conformer)		C42H72O16	832.482	terpenoids	terpenoid glycoside		11968625
iridalglycoside 8 (2. conformer)		C42H72O16	832.482	terpenoids	terpenoid glycoside		11968626
iridalglycoside 6b (1. conformer)		C48H80O21	992.519	terpenoids	terpenoid glycoside		11968620
iridalglycoside 6b (2. conformer)		C48H80O21	992.519	terpenoids	terpenoid glycoside		11968623
irisgermanical A		C31H50O3	470.376	terpenoids	triterpenoid		14335636
iriside A		C7H14O5	178.084	other	acid
(6R,10s,11R)-26ζ-hydroxy-(13R)-oxaspiroirid-16-enal		C30H46O5	486.334	terpenoids	triterpenoid
arborinone	aborenone	C30H48O	424.37	terpenoids	triterpenoid	25465-81-0	12305183	161343
a-dehydroirigermanal		C30H48O3	456.36	terpenoids	triterpenoid
missourin		C30H48O3	456.36	terpenoids	triterpenoid	102818-56-4	20056154	16738166
γ-irigermanal		C31H52O3	472.392	terpenoids	triterpenoid	81456-97-5	21670855	10280128
a-irigermanal		C31H52O3	472.392	terpenoids	triterpenoid	81456-96-4	5477835	10280127
isoiridogermanal		C30H50O4	474.371	terpenoids	triterpenoid	86293-25-6	44559084	23326567
22,23-epoxy-10-deoxy-21-hydroxyiridal		C30H50O4	474.371	terpenoids	triterpenoid
22,23-epoxyiridal		C30H50O4	474.371	terpenoids	triterpenoid
28-deacetylbelamcandal (1. conformer)		C30H46O5	486.334	terpenoids	triterpenoid		101615676
28-deacetylbelamcandal (2. conformer)		C30H46O5	486.334	terpenoids	triterpenoid		6440311	4944596
28-deacetylbelamcandal (3. conformer)		C30H46O5	486.334	terpenoids	triterpenoid		10791126	8966438
iriflorental		C31H50O4	486.371	terpenoids	triterpenoid	86293-26-7	102446705	8249700
iripallidal		C31H50O4	486.371	terpenoids	triterpenoid	86293-27-8	14335632
irisgermanical B		C31H50O4	486.371	terpenoids	triterpenoid	168400-01-9	10323151	8498615
irisgermanical C		C31H50O4	486.371	terpenoids	triterpenoid	168400-02-0	101928223
spirobicyclic triterpenoid		C30H48O5	488.35	terpenoids	triterpenoid
22,23-epoxy-21-hydroxyiridal		C30H50O5	490.366	terpenoids	triterpenoid
iritectol B		C30H50O5	490.366	terpenoids	triterpenoid			17614292
belamcandal		C32H48O6	528.345	terpenoids	triterpenoid	138501-57-2	101615675	4911204
iristectorene B		C44H76O5	684.569	terpenoids	triterpenoid	156791-81-0	44559085	23326568
bellidifolin		C14H10O6	274.048	xanthones	xanthone	2798-25-6	5281623	4444942
isomangiferin		C19H18O11	422.085	xanthones	C-glycosyl xanthone	24699-16-9	5318597	4477132
mangiferin		C19H18O11	422.085	xanthones	C-glycosyl xanthone	4773-96-0	5281647	4444966
7-O-methylmangiferin		C20H20O11	436.101	xanthones	C-glycosyl xanthone	31002-12-7	101916326	57257146
irisxanthone		C20H20O11	436.101	xanthones	C-glycosyl xanthone	51419-56-8	5281637	4444956
7-O-methylisomangiferin		C20H20O11	436.101	xanthones	C-glycosyl xanthone
polygalaxanthone III		C25H28O15	568.143	xanthones	C-glycosyl xanthone	162857-78-5	11169063	9344158
neomangiferin		C25H28O16	584.138	xanthones	C-glycosyl xanthone	64809-67-2	6918448	5293645
irisxanthone-8-O-hexoside		C26H30O16	598.153	xanthones	C-glycosyl xanthone

## Sheet: S3_detected metabolites
										plant part	leaves	leaves	leaves	leaves	leaves	leaves	leaves	leaves	roots with rhizomes	roots with rhizomes	roots with rhizomes	roots with rhizomes	roots with rhizomes	roots with rhizomes	roots with rhizomes	leaves	leaves	leaves	leaves	leaves	leaves	leaves	leaves	leaves	leaves	leaves	leaves	leaves	leaves	leaves	leaves	leaves	leaves	leaves	leaves	leaves	leaves	leaves	leaves
										cultivation mode	aero	aero	aero	aero	aero	aero	aero	aero	aero	aero	aero	aero	aero	aero	aero	hydro	hydro	hydro	hydro	hydro	hydro	hydro	hydro	hydro	hydro	hydro	hydro	hydro	hydro	hydro	hydro	hydro	hydro	hydro	hydro	hydro	hydro	hydro	hydro
										plant treatment	hydrolysate	control	hydrolysate	control	hydrolysate	control	hydrolysate	control	hydrolysate	control	control	hydrolysate	control	hydrolysate	control	control	control	control	control	control	control	control	control	control	control	control	control	control	control	control	control	control	control	control	control	control	control	control	control
										subgenus	Iris	Iris	Iris	Iris	Limniris	Limniris	Iris	Iris	Iris	Iris	Iris	Limniris	Limniris	Iris	Iris	Iris	Iris	Iris	Iris	Iris	Iris	Iris	Iris	Iris	Iris	Iris	Iris	Iris	Iris	Iris	Iris	Iris	Iris	Iris	Iris	Iris	Iris	Iris	Iris
										species	Iris germanica	Iris germanica	Iris germanica	Iris germanica	Iris versicolor	Iris versicolor	Iris pallida	Iris pallida	Iris germanica	Iris germanica	Iris germanica	Iris versicolor	Iris versicolor	Iris pallida	Iris pallida	Iris germanica	Iris germanica	Iris germanica	Iris germanica	Iris germanica	Iris germanica	Iris germanica	Iris germanica	Iris germanica	Iris germanica	Iris pallida	Iris pallida	Iris croatica	Iris nyaradyana	Iris variegata	Iris macedonica	Iris illyrica	Iris neglecta	Iris mesopotamica	Iris x squalens	Iris sambucina	Iris trojana	Iris imbricata	Iris albertii 'HAKAN'
										cultivar	Iris x germanica 'Florentina Coerulea'	Iris x germanica 'Florentina Coerulea'	Iris x germanica 'Florentina Alba'	Iris x germanica 'Florentina Alba'	Iris versicolor	Iris versicolor	Iris pallida 'Dalmatica'	Iris pallida 'Dalmatica'	Iris x germanica 'Florentina Alba'	Iris x germanica 'Florentina Alba'	Iris x germanica 'Florentina Coerulea'	Iris versicolor	Iris versicolor	Iris pallida 'Dalmatica'	Iris pallida 'Dalmatica'	Iris x germanica 'ALBA'	Iris x germanica 'Florentina Alba'	Iris x germanica 'NEPALENSIS'	Iris x germanica 'TBILISI'	Iris x germanica 'VIKOS'	Iris x germanica 'KHARPUT'	Iris x germanica 'CRETAN'	Iris x germanica 'BEX'	Iris x germanica 'KOCHII'	Iris x germanica 'Florentina Coerulea'	Iris pallida 'KOTOR'	Iris pallida 'MOSTAR'	Iris croatica	Iris nyaradyana	Iris variegata	Iris macedonica	Iris illyrica	Iris neglecta	Iris mesopotamica	Iris x squalens	Iris sambucina	Iris trojana	Iris imbricata	Iris albertii 'HAKAN'
Compound	Exact mass	Chemical formula	Tentative identification	Compound group	Compound class	Detected in all species/cultivars	Plant part*	Ionization polarity	(De)protonated ion MS/MS	RT (min)	1	2	3	4	5	6	7	8	9	10	11	12	13	14	15	16	17	18	19	20	21	22	23	24	25	26	27	28	29	30	31	32	33	34	35	36	37	38	39
1	486.334	C30 H46 O5	(6R,10s,11R)-26-x-hydroxy-(13R)-oxaspiroirid-16-enal/ 28-deacetylbelamcandal (1. conformer)/ 28-deacetylbelamcandal (2. conformer)/ 28-deacetylbelamcandal (3. conformer)/ iridotectoral A	triterpenoid	terpenoids	no	L	NEG	no	13.95					881000	1450000	254000	173000																					1900000										5550000
2	486.334	C30 H46 O5	(6R,10s,11R)-26-x-hydroxy-(13R)-oxaspiroirid-16-enal/ 28-deacetylbelamcandal (1. conformer)/ 28-deacetylbelamcandal (2. conformer)/ 28-deacetylbelamcandal (3. conformer)	triterpenoid	terpenoids	yes	L, R	NEG	yes	13.49	1170000	1850000	1430000	1230000			3780000	3590000	4870000	3220000	3540000	6530000	5470000	10400000	10200000	1270000	1110000	6430000	1680000	4510000	2730000	4220000	2020000	2100000	886000	643000	3200000	2800000	239000		6000000	1660000	356000	2970000	200000	180000	9430000	8770000	2120000
3	362.1	C18 H18 O8	2,3-dihydroirigenin	isoflavonoid	(iso)flavonoids	no	L, R	NEG	no	4.49	2770000	2010000	2400000	5600000			62300	90700	10900000	11400000	13600000	969000	943000				1290000	1660000	297000	1260000		2890000		306000	815000	57800	109000	932000	1870000	4250000	383000	350000	460000	471000		168000		181000	9410000
4	362.1	C18 H18 O8	2,3-dihydroirigenin	isoflavonoid	(iso)flavonoids	no	L, R	NEG	no	4.6	3050000		1180000	2870000		1760000	182000	192000	12800000	12400000	16200000	644000	454000	5870000	5910000	741000	480000		1150000			1020000	422000	1240000	413000			1140000	656000	17800000	487000		353000		735000	601000		49700
5	362.1	C18 H18 O8	2,3-dihydroirigenin	isoflavonoid	(iso)flavonoids	no	R	NEG	no	4.97									496000	504000	608000			114000	109000
6	362.1	C18 H18 O8	2,3-dihydroirigenin	isoflavonoid	(iso)flavonoids	no	L, R	NEG	yes	8.69			1610000	269000		109000	87600	604000	8280000	4450000	12200000	274000	82200	22000000	13900000				19500	26100		129000			34200	11500	29800
7	300.063	C16 H12 O6	2',5-dihydroxy-6,7-methylenedioxyflavanone/ 7-O-methylluteolin/ 3-O-methylkaempferol/ rhamnocitrin/ irilin B	flavone/ flavanone	(iso)flavonoids	no	R	NEG	yes	11.43									974000	1000000	1130000	432000	560000	81100	93100
8	260.068	C14 H12 O5	2,6,4'-trihydroxy-4-methoxybenzophenone	benzophenone	phenols	no	L, R	NEG	no	3.93												150000	64000
9	260.068	C14 H12 O5	2,6,4'-trihydroxy-4-methoxybenzophenone	benzophenone	phenols	no	L	NEG	no	4.48
10	260.068	C14 H12 O5	2,6,4'-trihydroxy-4-methoxybenzophenone	benzophenone	phenols	no	L	NEG	no	5.37																																						24400
11	260.069	C14 H12 O5	2,6,4'-trihydroxy-4-methoxybenzophenone	benzophenone	phenols	no	L, R	NEG	yes	7.57	69400	98900	176000	1720000	927000	3260000	3680000	3640000		15200000		4350000	2930000	371000000	351000000					59000												192000	308000			132000
12	360.085	C18 H16 O8	3',4',6-trimethoxy-5',7,8-trihydroxyisoflavone	isoflavonoid	(iso)flavonoids	no	R	NEG	yes	7.24									10900000	7550000	6820000	543000	140000	10100000	9580000
13	360.084	C18 H16 O8	3',4',6-trimethoxy-5',7,8-trihydroxyisoflavone	isoflavonoid	(iso)flavonoids	no	R	NEG	yes	9.21									2350000	2710000	4900000	154000	53600	10200000	8680000
14	408.106	C19 H20 O10	3,5-dihydroxy-4-(4-hydroxybenzoyl)phenyl hexopyranoside	benzophenone glycoside	phenols	no	L, R	NEG	yes	4.49	2230000	1350000	2010000	4970000		1320000	36200		10200000	11000000	13100000	914000	944000			749000	1210000	1640000	149000	1050000	286000	2380000	283000	266000	691000	51100	101000	807000	1670000	3260000	337000	290000	443000	394000	616000	161000	175000	159000	8490000
15	328.116	C15 H20 O8	3-hydroxy-5-methoxyacetophenone hexoside/ androsin	acetophenone glycoside	phenols	no	R	NEG	no	4.88									1010000	525000	412000			1190000	1070000
16	328.115	C15 H20 O8	3-hydroxy-5-methoxyacetophenone hexoside/ androsin	acetophenone glycoside	phenols	no	R	NEG	no	5.26
17	390.277	C24 H38 O4	3-hydroxyirisquinone	benzoquinone	quinones	no	R	NEG	no	13.7
18	390.276	C24 H38 O4	3-hydroxyirisquinone	benzoquinone	quinones	no	R	NEG	no	14.86									35900			92700
19	284.068	C16 H12 O5	3-O-methylgalangin/ acacetin/ genkwanin/ izalpinin	flavone	(iso)flavonoids	no	R	NEG	no	10.67
20	284.068	C16 H12 O5	3-O-methylgalangin/ acacetin/ genkwanin/ izalpinin	flavone	(iso)flavonoids	no	R	NEG	yes	11.12									1510000	1580000	847000	882000	276000
21	284.068	C16 H12 O5	3-O-methylgalangin/ acacetin/ genkwanin/ izalpinin	flavone	(iso)flavonoids	no	L, R	NEG	yes	11.54	1970000	1840000	2260000	1060000			238000	241000	375000	389000	543000			734000	521000	744000	1250000	1820000	1390000	2340000	768000	551000	1590000	813000	2670000	267000	659000	3690000	3000000	684000	683000	329000	997000	6950000	653000	1870000	1350000	538000	505000
22	284.068	C16 H12 O5	3-O-methylgalangin/ acacetin/ genkwanin/ izalpinin	flavone	(iso)flavonoids	no	R	NEG	no	6.52
23	284.069	C16 H12 O5	3-O-methylgalangin/ acacetin/ genkwanin/ izalpinin	flavone	(iso)flavonoids	no	R	NEG	no	7.14									3560000	2440000	1810000	132000	91700	1770000	1820000
24	284.069	C16 H12 O5	3-O-methylgalangin/ acacetin/ genkwanin/ izalpinin	flavone	(iso)flavonoids	yes	L, R	NEG	no	9.23	9510000	12800000	10400000	23900000	1430000	1470000	12800000	19000000	18200000	17700000	22000000	2290000	2160000	21700000	22500000	79000	172000	57900	37400	124000	64700	268000	59300	72300	1730000	241000	688000	494000		26700	516000	108000	260000	524000	75600	89200	39000	602000	1570000
25	284.069	C16 H12 O5	3-O-methylgalangin/ acacetin/ genkwanin/ izalpinin	flavone	(iso)flavonoids	no	L, R	NEG	no	9.36	7010000	8730000	6590000	19400000	683000	1130000	7390000	11200000	26000000	24200000	30300000	3210000	2520000	26700000	30500000	209000	180000	121000	111000	333000	195000	872000	100000	95000	1130000	774000	1680000	247000		35800	635000	158000	302000	1280000	226000	232000	213000	844000	449000
26	284.068	C16 H12 O5	3-O-methylgalangin/ acacetin/ genkwanin/ izalpinin	flavone	(iso)flavonoids	no	L, R	NEG	no	9.61																	1210000	880000	1710000	1180000		4360000		1820000	2940000	1430000	1920000	695000		421000	1140000	5570000	690000	2460000		1520000		2270000	2750000
27	284.068	C16 H12 O5	3-O-methylgalangin/ acacetin/ genkwanin/ izalpinin	flavone	(iso)flavonoids	no	L	NEG	no	9.72	2250000	3380000	4640000	2920000	196000	233000	4500000	5720000								1470000	1410000	1350000	1830000	435000	3670000	1850000	994000	1170000	6150000	1350000	3470000	624000	1140000	256000	833000	4290000	1840000	10600000	3270000	1440000	1050000	2180000	4070000
28	284.068	C16 H12 O5	3-O-methylgalangin/ acacetin/ genkwanin/ izalpinin	flavone	(iso)flavonoids	no	L	NEG	no	9.84																850000					2150000		673000						1190000						1620000		518000
29	638.185	C29 H34 O16	3-rutinoside of malvidin/ 7-O-methyltectorigenin 4'-O-(6"-hexosyl)hexoside	anthocyanin/ isoflavonoid glycoside	(iso)flavonoids	no	L	NEG	no	5.74
30	638.186	C29 H34 O16	3-rutinoside of malvidin/ 7-O-methyltectorigenin 4'-O-(6"-hexosyl)hexoside	anthocyanin/ isoflavonoid glycoside	(iso)flavonoids	no	L	NEG	no	6.34			148000	181000			491000	885000
31	638.185	C29 H34 O16	3-rutinoside of malvidin/ 7-O-methyltectorigenin 4'-O-(6"-hexosyl)hexoside	anthocyanin/ isoflavonoid glycoside	(iso)flavonoids	no	R	NEG	no	6.66									6340000	3270000	2670000	160000	44000	5230000	5500000
32	638.185	C29 H34 O16	3-rutinoside of malvidin/ 7-O-methyltectorigenin 4'-O-(6"-hexosyl)hexoside	anthocyanin/ isoflavonoid glycoside	(iso)flavonoids	no	R	NEG	no	7.12									1730000	888000	734000			1230000	1320000
33	638.185	C29 H34 O16	3-rutinoside of malvidin/ 7-O-methyltectorigenin 4'-O-(6"-hexosyl)hexoside	anthocyanin/ isoflavonoid glycoside	(iso)flavonoids	no	R	NEG	yes	8.31									16800000	10400000	4350000	235000	112000	172000
34	638.184	C29 H34 O16	3-rutinoside of malvidin/ 7-O-methyltectorigenin 4'-O-(6"-hexosyl)hexoside	anthocyanin/ isoflavonoid glycoside	(iso)flavonoids	no	L, R	NEG	no	9.5	62500																55000	109000	53100	41600	47500			70100	58800			159000	74500		38800	97800	110000	184000	49800	86300	91000	94900	67100
35	332.089	C17 H16 O7	4',7-di-O-methyldihydroquercetin/ 5,7,3'-trihydroxy-6,4'-dimethoxyflavanone	flavone	(iso)flavonoids	no	R	NEG	yes	7.44									798000	579000	604000			970000	809000
36	332.089	C17 H16 O7	4',7-di-O-methyldihydroquercetin/ 5,7,3'-trihydroxy-6,4'-dimethoxyflavanone	flavone	(iso)flavonoids	no	R	NEG	yes	7.81
37	332.089	C17 H16 O7	4',7-di-O-methyldihydroquercetin/ 5,7,3'-trihydroxy-6,4'-dimethoxyflavanone	flavone	(iso)flavonoids	no	R	NEG	no	9.03
38	166.063	C9 H10 O3	4'-hydroxy-3'-methoxyacetophenone/ isopeonol/ 3-hydroxy-5-methoxyacetophenone	acetophenone	phenols	no	L	NEG	no	4.05
39	166.063	C9 H10 O3	4'-hydroxy-3'-methoxyacetophenone/ isopeonol/ 3-hydroxy-5-methoxyacetophenone	acetophenone	phenols	no	R	NEG	no	4.45									75100	78200			94500
40	166.063	C9 H10 O3	4'-hydroxy-3'-methoxyacetophenone/ isopeonol/ 3-hydroxy-5-methoxyacetophenone	acetophenone	phenols	no	R	NEG	yes	4.88									504000	247000	192000			464000	484000
41	166.064	C9 H10 O3	4'-hydroxy-3'-methoxyacetophenone/ isopeonol/ 3-hydroxy-5-methoxyacetophenone	acetophenone	phenols	no	L	NEG	yes	6.72
42	166.063	C9 H10 O3	4'-hydroxy-3'-methoxyacetophenone/ isopeonol/ 3-hydroxy-5-methoxyacetophenone	acetophenone	phenols	no	L, R	NEG	no	7.53				1260000				45200																			4760000												108000
43	386.099	C20 H18 O8	5,3',4',5'-tetramethoxy-6,7-methylenedioxyisoflavone	isoflavonoid	(iso)flavonoids	no	L	NEG	no	6.47	602000	254000	311000	391000	6720000	1880000		798000								440000	148000	8550000	2580000	270000	335000	192000	8470	292000	329000	85000	504000	25800	753000	80400	235000	25900	73800	21300	101000	194000	191000	51100	42900
44	386.099	C20 H18 O8	5,3',4',5'-tetramethoxy-6,7-methylenedioxyisoflavone	isoflavonoid	(iso)flavonoids	yes	L	NEG	no	6.66	4440000	4220000	2260000	20600000	17400000	32600000	1650000	2650000								19600000	21800000	5500000	6210000	1410000	5540000	4150000	3420000	27400000	23000000	1620000	6320000	1140000	1830000	3780000	22600000	6700000	2480000	566000	1950000	2660000	1580000	2760000	6700000
45	386.1	C20 H18 O8	5,3',4',5'-tetramethoxy-6,7-methylenedioxyisoflavone	isoflavonoid	(iso)flavonoids	no	L	NEG	no	8.28
46	386.101	C20 H18 O8	5,3',4',5'-tetramethoxy-6,7-methylenedioxyisoflavone	isoflavonoid	(iso)flavonoids	no	L	NEG	no	8.41
47	534.137	C25 H26 O13	5,3',5'-trimethoxy-6,7-methylenedioxyisoflavone-4'-(1-O-beta-D-glucopyranoside)/ apigenin-6,8-di-C-arabinoside	isoflavonoid glycoside/ flavone glycoside	(iso)flavonoids	no	L	NEG	no	5.53	243000	193000	277000	204000	1000000	499000										306000	323000	791000	426000	201000	826000	433000	312000	586000	364000	242000	211000	107000	102000	217000	75600	132000	94000	1170000	645000	278000	197000	803000	4180000
48	534.138	C25 H26 O13	5,3',5'-trimethoxy-6,7-methylenedioxyisoflavone-4'-(1-O-beta-D-glucopyranoside)/ apigenin-6,8-di-C-arabinoside	isoflavonoid glycoside/ flavone glycoside	(iso)flavonoids	no	L	NEG	no	5.68	501000	237000	136000	264000																																			479000
49	534.136	C25 H26 O13	5,3',5'-trimethoxy-6,7-methylenedioxyisoflavone-4'-(1-O-beta-D-glucopyranoside)/ apigenin-6,8-di-C-arabinoside	isoflavonoid glycoside/ flavone glycoside	(iso)flavonoids	no	L	NEG	no	5.89	407000	141000	193000	199000			53400									1640000	471000	1850000	1100000	909000	1090000	409000	1770000	691000	1300000	89600	90600	1360000	720000	263000	376000	191000	208000	474000	160000	298000	827000	1060000	463000
50	534.139	C25 H26 O13	5,3',5'-trimethoxy-6,7-methylenedioxyisoflavone-4'-(1-O-beta-D-glucopyranoside)/ apigenin-6,8-di-C-arabinoside	isoflavonoid glycoside/ flavone glycoside	(iso)flavonoids	no	L	NEG	no	8.85																										48600
51	670.175	C29 H34 O18	5,7,3'-trihydroxy-6,4'-dimethoxyisoflavone-7-O-[beta-D-glucopyranosyl(1-6)beta-D-glucopyranoside]	isoflavonoid glycoside	(iso)flavonoids	no	R	NEG	no	4.48
52	670.174	C29 H34 O18	5,7,3'-trihydroxy-6,4'-dimethoxyisoflavone-7-O-[beta-D-glucopyranosyl(1-6)beta-D-glucopyranoside]	isoflavonoid glycoside	(iso)flavonoids	no	R	NEG	no	5.98
53	670.174	C29 H34 O18	5,7,3'-trihydroxy-6,4'-dimethoxyisoflavone-7-O-[beta-D-glucopyranosyl(1-6)beta-D-glucopyranoside]	isoflavonoid glycoside	(iso)flavonoids	no	R	NEG	no	6.8														191000	187000
54	302.079	C16 H14 O6	5,7,4'-trihydroxy-6-methoxyflavanone	flavanone	(iso)flavonoids	no	L, R	NEG	yes	9.99					84800	86800						230000	150000			36400			69700
55	300.063	C16 H12 O6	5,7,4'-trihydroxy-6-methoxyflavone/ 2',5-dihydroxy-6,7-methylenedioxyflavanone/ 7-O-methylluteolin/ 3-O-methylkaempferol/ rhamnocitrin/ irilin B	flavone/ flavanone	(iso)flavonoids	no	L	NEG	yes	10.74	136000		256000													240000	317000	388000	204000	346000	75400	109000	346000	143000	385000		93400	322000	470000		99600	97000	105000	2300000	96500	106000	264000	203000
56	300.063	C16 H12 O6	5,7,4'-trihydroxy-6-methoxyflavone/ 2',5-dihydroxy-6,7-methylenedioxyflavanone/ 7-O-methylluteolin/ 3-O-methylkaempferol/ rhamnocitrin/ irilin B	flavone/ flavanone	(iso)flavonoids	no	L	NEG	yes	11.38	481000	681000	1040000	1170000															209000		203000		43700	34300	212000												168000
57	300.064	C16 H12 O6	5,7,4'-trihydroxy-6-methoxyflavone/ 2',5-dihydroxy-6,7-methylenedioxyflavanone/ 7-O-methylluteolin/ 3-O-methylkaempferol/ rhamnocitrin/ irilin B	flavone/ flavanone	(iso)flavonoids	no	R	NEG	no	5.96
58	300.063	C16 H12 O6	5,7,4'-trihydroxy-6-methoxyflavone/ 2',5-dihydroxy-6,7-methylenedioxyflavanone/ 7-O-methylluteolin/ 3-O-methylkaempferol/ rhamnocitrin/ irilin B	flavone/ flavanone	(iso)flavonoids	no	L, R	NEG	no	8.22		293000					298000	305000	354000	278000	356000			398000	397000																			266000
59	300.063	C16 H12 O6	5,7,4'-trihydroxy-6-methoxyflavone/ 2',5-dihydroxy-6,7-methylenedioxyflavanone/ 7-O-methylluteolin/ 3-O-methylkaempferol/ rhamnocitrin/ irilin B	flavone/ flavanone	(iso)flavonoids	no	R	NEG	no	8.69
60	300.064	C16 H12 O6	5,7,4'-trihydroxy-6-methoxyflavone/ 2',5-dihydroxy-6,7-methylenedioxyflavanone/ 7-O-methylluteolin/ 3-O-methylkaempferol/ rhamnocitrin/ irilin B	flavone/ flavanone	(iso)flavonoids	no	L	NEG	no	8.93																																		1260000
61	300.063	C16 H12 O6	5,7,4'-trihydroxy-6-methoxyflavone/ 2',5-dihydroxy-6,7-methylenedioxyflavanone/ 7-O-methylluteolin/ 3-O-methylkaempferol/ rhamnocitrin/ irilin B	flavone/ flavanone	(iso)flavonoids	no	L	NEG	yes	9.63	2210000	4250000	10500000	3760000			3460000	4850000								1480000	2030000	1330000	4600000	333000	2120000	1730000	643000	744000	17600000	2750000	9050000	1220000	3750000	884000	1570000	1810000	2330000	4050000	1770000	1920000	1350000	5140000	12600000
62	346.286	C23 H38 O2	5-[(Z)-heptadec-10-enyl]benzene-1,3-diol	alkyl resorcinol	phenols	no	R	NEG	no	15.22									90800		21800	128000	110000		17100
63	648.205	C31 H36 O15	5-hydroxyl-4',7-dimethoxyflavone-6-C-(O-(a-L-3''-acetylrhamnopyranosyl)-1-2-?-D-glucopyranoside)	flavone glycoside	(iso)flavonoids	no	L	NEG	no	6.79
64	648.206	C31 H36 O15	5-hydroxyl-4',7-dimethoxyflavone-6-C-(O-(a-L-3''-acetylrhamnopyranosyl)-1-2-?-D-glucopyranoside)	flavone glycoside	(iso)flavonoids	no	L, R	NEG	no	7.03	6530000	7990000	4920000	6080000	98300		13200000	14100000	651000	550000	369000			498000	516000	4940000	3940000	5140000	3140000	2620000	6510000	3520000	3320000	4540000	3560000	362000	3380000	4410000	10400000	9410000	2860000	6510000	3630000	494000	4670000	3360000	3630000	4650000	1600000
65	648.205	C31 H36 O15	5-hydroxyl-4',7-dimethoxyflavone-6-C-(O-(a-L-3''-acetylrhamnopyranosyl)-1-2-?-D-glucopyranoside)	flavone glycoside	(iso)flavonoids	no	R	NEG	no	7.2										832000	835000			808000	939000
66	648.205	C31 H36 O15	5-hydroxyl-4',7-dimethoxyflavone-6-C-(O-(a-L-3''-acetylrhamnopyranosyl)-1-2-?-D-glucopyranoside)	flavone glycoside	(iso)flavonoids	no	L, R	NEG	no	7.3	1320000	2150000	1650000				3610000	3790000								410000	437000	830000	622000	307000	737000	290000	356000	283000	403000	343000	2110000	1600000	3860000	7970000	1310000	3790000	2820000	372000	3000000	1560000	527000	522000	774000
67	648.205	C31 H36 O15	5-hydroxyl-4',7-dimethoxyflavone-6-C-(O-(a-L-3''-acetylrhamnopyranosyl)-1-2-?-D-glucopyranoside)	flavone glycoside	(iso)flavonoids	no	R	NEG	no	7.51
68	648.205	C31 H36 O15	5-hydroxyl-4',7-dimethoxyflavone-6-C-(O-(a-L-3''-acetylrhamnopyranosyl)-1-2-?-D-glucopyranoside)	flavone glycoside	(iso)flavonoids	no	L, R	NEG	no	7.9	178000	328000	295000	415000			262000	501000	317000	199000	264000	66300		263000	257000											258000	273000			334000		161000	211000		128000	65800			68500
69	476.131	C23 H24 O11	6,4'-dimethoxy-5-hydroxyflavone 7-glucoside/ 4'-methyltectorigenin-7-glucoside (1. conformer)/ 4'-methyltectorigenin-7-glucoside (2. conformer)/ irisolidone-7-O-a-D-glucoside	flavone glycoside/ isoflavonoid glycoside	(iso)flavonoids	no	L, R	NEG	no	7.22	17900000	36500000	23600000	37000000		450000	32400000	52800000	61600000	44000000	38300000	2750000	642000	59000000	56500000
70	476.132	C23 H24 O11	6,4'-dimethoxy-5-hydroxyflavone 7-glucoside/ 4'-methyltectorigenin-7-glucoside (1. conformer)/ 4'-methyltectorigenin-7-glucoside (2. conformer)/ irisolidone-7-O-a-D-glucoside	flavone glycoside/ isoflavonoid glycoside	(iso)flavonoids	no	L	NEG	no	8.11	3390000	5410000	5620000	3920000			9170000	11400000																										427000					108000
71	476.132	C23 H24 O11	6,4'-dimethoxy-5-hydroxyflavone 7-glucoside/ 4'-methyltectorigenin-7-glucoside (1. conformer)/ 4'-methyltectorigenin-7-glucoside (2. conformer)/ irisolidone-7-O-a-D-glucoside	flavone glycoside/ isoflavonoid glycoside	(iso)flavonoids	no	L	NEG	no	9.98							465000	494000											252000	103000
72	476.131	C23 H24 O11	6,4'-dimethoxy-5-hydroxyflavone 7-glucoside/ 4'-methyltectorigenin-7-glucoside (1. conformer)/ 4'-methyltectorigenin-7-glucoside (2. conformer)	flavone glycoside/ isoflavonoid glycoside	(iso)flavonoids	no	L	NEG	yes	6.86	616000	556000	620000	663000			265000	247000								254000	323000	234000	424000	725000	570000	604000	448000	238000	354000	123000	254000	696000	949000		196000	167000	249000	3840000	181000	207000	670000	444000	1740000
73	428.364	C29 H48 O2	7-beta-hydroxystigmast-4-en-3-one	steroid	steroids	no	R	NEG	no	13.15									336000	321000	340000			411000	418000
74	428.364	C29 H48 O2	7-beta-hydroxystigmast-4-en-3-one	steroid	steroids	no	R	NEG	no	14
75	428.365	C29 H48 O2	7-beta-hydroxystigmast-4-en-3-one	steroid	steroids	no	R	NEG	no	14.18										1370000		26500000	29100000	2310000
76	302.078	C16 H14 O6	7-O-methylaromadendrin/ hesperetin/ dihydrokaempferide/ 5,7,4'-trihydroxy-6-methoxyflavanone	flavanone/ flavanonol	(iso)flavonoids	no	L, R	NEG	yes	10.83
77	302.079	C16 H14 O6	7-O-methylaromadendrin/ hesperetin/ dihydrokaempferide/ 5,7,4'-trihydroxy-6-methoxyflavanone	flavanone/ flavanonol	(iso)flavonoids	yes	R	NEG	yes	7.77									541000	518000	375000	205000	184000	210000	203000
78	302.079	C16 H14 O6	7-O-methylaromadendrin/ hesperetin/ dihydrokaempferide/ 5,7,4'-trihydroxy-6-methoxyflavanone	flavanone/ flavanonol	(iso)flavonoids	no	L, R	NEG	yes	9.83																30700	39400	82000	47000	67500		25600	43200	44100	67200			110000	158000		18000			97300			60600	12800
79	436.1	C20 H20 O11	7-O-methylmangiferin/ irisxanthone/ 7-O-methylisomangiferin	C-glycosyl xanthone	xanthones	no	L	NEG	yes	5.54							9190000	8520000																		252000	98300	692000				10600000	5310000	348000	1960000	9220000	750000		82900
80	436.101	C20 H20 O11	7-O-methylmangiferin/ irisxanthone/ 7-O-methylisomangiferin	C-glycosyl xanthone	xanthones	no	L, R	NEG	yes	6									810000	959000	1350000	140000	113000	1540000	1440000
81	436.101	C20 H20 O11	7-O-methylmangiferin/ irisxanthone/ 7-O-methylisomangiferin	C-glycosyl xanthone	xanthones	no	R	NEG	no	6.12
82	436.099	C20 H20 O11	7-O-methylmangiferin/ irisxanthone/ 7-O-methylisomangiferin	C-glycosyl xanthone	xanthones	no	L	NEG	yes	6.44	45000000	17100000	103000000	17800000	17700000	11200000	4710000	7250000								4040000	3990000	5390000	7130000	14600000	15300000	25200000	2700000	10500000	2670000	382000	1420000	2630000	3070000	342000	1590000			6950000			23900000	1020000	8760000
83	436.099	C20 H20 O11	7-O-methylmangiferin/ irisxanthone/ 7-O-methylisomangiferin	C-glycosyl xanthone	xanthones	no	L	NEG	yes	6.68	6610000	7300000	8590000	5700000			2950000	3890000								7020000	9590000	5120000	1200000	19300000	10200000	7170000	6670000	9700000	4640000		370000	2630000			2480000	2060000	784000	4550000	12400000	7430000	944000	497000
84	436.101	C20 H20 O11	7-O-methylmangiferin/ irisxanthone/ 7-O-methylisomangiferin	C-glycosyl xanthone	xanthones	no	R	NEG	yes	7.35
85	436.1	C20 H20 O11	7-O-methylmangiferin/ irisxanthone/ 7-O-methylisomangiferin	C-glycosyl xanthone	xanthones	no	L	NEG	yes	7.94					3180000	3160000
86	436.1	C20 H20 O11	7-O-methylmangiferin/ irisxanthone/ 7-O-methylisomangiferin	C-glycosyl xanthone	xanthones	no	L	NEG	no	9.81																													194000	236000
87	376.079	C18 H16 O9	8-hydroxyirigenin	isoflavonoid	(iso)flavonoids	no	R	NEG	no	6												3830000	3970000
88	376.079	C18 H16 O9	8-hydroxyirigenin	isoflavonoid	(iso)flavonoids	no	L	NEG	no	7.15	6380000	8970000	4310000	3700000												11600000	8880000	5100000	4400000	7700000	6680000	7990000	8870000	9150000	7680000	98400		8650000	9700000		9300000	4920000	2770000	1760000			6070000	3580000	575000
89	376.079	C18 H16 O9	8-hydroxyirigenin	isoflavonoid	(iso)flavonoids	no	R	NEG	yes	8.18											420000	115000		525000	284000
90	318.074	C16 H14 O7	8-methoxyeriodictyol	flavanone	(iso)flavonoids	no	R	NEG	no	5.88									1200000	1910000	2660000	73500	23300	85300	118000
91	318.074	C16 H14 O7	8-methoxyeriodictyol	flavanone	(iso)flavonoids	no	R	NEG	yes	7.17									500000	558000	721000	486000	460000	531000	470000
92	318.074	C16 H14 O7	8-methoxyeriodictyol	flavanone	(iso)flavonoids	no	R	NEG	yes	7.89									439000	515000	375000			258000	226000
93	318.074	C16 H14 O7	8-methoxyeriodictyol	flavanone	(iso)flavonoids	no	R	NEG	yes	9.29
94	764.56	C48 H76 O7	9,9b-di[(Z)-10-heptadecenyl]-4a,8-dihydroxy2,7-dimethoxy-1,4-dioxo-1,4,4a,9b-tetrahydrodibenzofuran	benzofuran	other	no	L	NEG	no	14.2																55100	49300	28500	70200	14200			47400	54900	41800										43200		50400		64700
95	764.557	C48 H76 O7	9,9b-di[(Z)-10-heptadecenyl]-4a,8-dihydroxy2,7-dimethoxy-1,4-dioxo-1,4,4a,9b-tetrahydrodibenzofuran	benzofuran	other	no	L	NEG	no	15.74																		154000
96	764.557	C48 H76 O7	9,9b-di[(Z)-10-heptadecenyl]-4a,8-dihydroxy2,7-dimethoxy-1,4-dioxo-1,4,4a,9b-tetrahydrodibenzofuran	benzofuran	other	no	L, R	NEG	no	16.48	231000	554000	598000	823000					5870000	5310000	5760000			2840000	3440000
97	764.557	C48 H76 O7	9,9b-di[(Z)-10-heptadecenyl]-4a,8-dihydroxy2,7-dimethoxy-1,4-dioxo-1,4,4a,9b-tetrahydrodibenzofuran	benzofuran	other	no	L, R	NEG	no	16.8	127000	338000	209000	624000	113000	668000	713000	2520000	3690000	3480000	3690000	185000		6950000	7210000
98	344.089	C18 H16 O7	9-methoxyirispurinol/ eupatorin	12a-hydroxyrotenoid/ flavone	(iso)flavonoids	no	L, R	NEG	yes	10.16	3180000	4200000	3120000	6430000	64400	111000	305000	367000	23500000	24700000	19300000	700000	247000	943000	892000	59700	55700	37300	31500	88700	21200	61800	54200	34100	133000	131000	416000	345000	198000		888000	19700	43400	773000	44800	105000	66400	125000
99	344.089	C18 H16 O7	9-methoxyirispurinol/ eupatorin	12a-hydroxyrotenoid/ flavone	(iso)flavonoids	no	L, R	NEG	no	4.61										148000	175000			74700	75400
100	344.089	C18 H16 O7	9-methoxyirispurinol/ eupatorin	12a-hydroxyrotenoid/ flavone	(iso)flavonoids	no	R	NEG	no	5.31
101	344.089	C18 H16 O7	9-methoxyirispurinol/ eupatorin	12a-hydroxyrotenoid/ flavone	(iso)flavonoids	no	R	NEG	no	6.09												57700	56200
102	344.089	C18 H16 O7	9-methoxyirispurinol/ eupatorin	12a-hydroxyrotenoid/ flavone	(iso)flavonoids	no	R	NEG	yes	8.03									845000	560000	224000	63700		242000	135000
103	456.359	C30 H48 O3	a-dehydroirigermanal/ missourin	triterpenoid	terpenoids	no	R	NEG	no	12.76
104	456.359	C30 H48 O3	a-dehydroirigermanal/ missourin	triterpenoid	terpenoids	no	R	NEG	no	14.13									3160000	2620000	2020000			512000	435000
105	456.359	C30 H48 O3	a-dehydroirigermanal/ missourin	triterpenoid	terpenoids	no	R	NEG	no	14.29									971000	746000	580000			3660000	3340000
106	456.36	C30 H48 O3	a-dehydroirigermanal/ missourin	triterpenoid	terpenoids	no	R	NEG	no	14.84
107	456.359	C30 H48 O3	a-dehydroirigermanal/ missourin	triterpenoid	terpenoids	no	L, R	NEG	no	15.02	363000	384000	384000	386000	114000	161000	112000	200000				4440000	4020000
108	286.084	C16 H14 O5	alpinone	flavanonol	(iso)flavonoids	no	L, R	NEG	no	10.87					125000	207000						238000	237000
109	286.084	C16 H14 O5	alpinone	flavanonol	(iso)flavonoids	no	L, R	NEG	yes	11.68					364000	460000	14100					353000	221000			17700
110	286.084	C16 H14 O5	alpinone	flavanonol	(iso)flavonoids	no	R	NEG	no	6.89									1270000	888000	931000			117000
111	286.084	C16 H14 O5	alpinone	flavanonol	(iso)flavonoids	no	R	NEG	no	7.45									533000	452000	458000	45700
112	286.084	C16 H14 O5	alpinone	flavanonol	(iso)flavonoids	no	R	NEG	no	7.82
113	286.084	C16 H14 O5	alpinone	flavanonol	(iso)flavonoids	no	R	NEG	no	8.18														303000	287000
114	286.084	C16 H14 O5	alpinone	flavanonol	(iso)flavonoids	no	L, R	NEG	yes	8.71			111000	79300	69500	184000	28500	48900	3710000	1720000	5210000	329000	183000	6420000	4690000	25600	21900	53600	85800	69700	69700	212000	22200	24400	47500		29400	50500	142000	22700	15100	95100	17100	56800	40200		69300	10300	255000
115	286.083	C16 H14 O5	alpinone	flavanonol	(iso)flavonoids	no	L, R	NEG	no	9.51	399000	599000	477000	536000	76400	178000	213000	288000	955000	972000	1900000	63100		542000	547000		23200	148000	428000		518000	52900	76400	200000	208000		36400		145000	150000	149000	40800	193000	286000	125000	92100	168000	110000	323000
116	594.158	C27 H30 O15	apigenin 8-C-(2"-hexosyl)hexoside/ kaempferol 7-O-(6"-rhamnosyl)hexoside	flavone glycoside	(iso)flavonoids	no	R	NEG	no	5.33									68800
117	594.157	C27 H30 O15	apigenin 8-C-(2"-hexosyl)hexoside/ kaempferol 7-O-(6"-rhamnosyl)hexoside	flavone glycoside	(iso)flavonoids	no	L	NEG	yes	5.46					161000	66800																																	52000
118	594.156	C27 H30 O15	apigenin 8-C-(2"-hexosyl)hexoside/ kaempferol 7-O-(6"-rhamnosyl)hexoside	flavone glycoside	(iso)flavonoids	no	L	NEG	yes	6.09	1140000			271000	86100		658000	903000									251000				498000		365000	384000		1500000	1290000	593000				3510000	225000		492000
119	594.158	C27 H30 O15	apigenin 8-C-(2"-hexosyl)hexoside/ kaempferol 7-O-(6"-rhamnosyl)hexoside	flavone glycoside	(iso)flavonoids	no	R	NEG	no	6.17
120	594.159	C27 H30 O15	apigenin 8-C-(2"-hexosyl)hexoside/ kaempferol 7-O-(6"-rhamnosyl)hexoside	flavone glycoside	(iso)flavonoids	no	L, R	NEG	no	7.03																				789000		222000													285000	154000
121	564.148	C26 H28 O14	apigenin 8-C-(2"-pentosyl)hexoside	flavone glycoside	(iso)flavonoids	no	L	NEG	yes	5.89	4090000	3820000	2230000	2720000	3360000	1410000	342000	460000								3500000	1550000	2510000	1710000	1610000	2880000	2010000	2860000	5020000	2430000	113000	368000	396000		953000			556000	258000	1490000	1250000	1030000	845000	7250000
122	270.053	C15 H10 O5	apigenin/ genistein	flavone/ isoflavonoid	(iso)flavonoids	no	L, R	NEG	no	8.17	568000	1150000	695000	1700000	77800	78700	1240000	2600000	3210000	3570000	1900000	255000	143000	1290000	1150000	34000	51800	45100		35700	53900	73200	35400	52400	160000	32300	124000	212000	113000		83700	97000	82700	188000	57200	54900	102000	61400	32800
123	270.053	C15 H10 O5	apigenin/ genistein	flavone/ isoflavonoid	(iso)flavonoids	yes	L, R	NEG	yes	8.9	692000	1020000	1100000	1580000	2990000	2120000	1130000	1550000				6420000	3490000			522000	422000	313000	1350000	98000	456000	509000	498000	211000	1210000	426000	906000	254000	648000	86500	297000	880000	784000	14200000	367000	570000	187000	238000	1470000
124	298.084	C17 H14 O5	apigenin-4',7-dimethylether	flavone	(iso)flavonoids	no	L	NEG	no	10.16	3250000	4290000	3210000	6510000			312000	378000								64400	62000	43300	31500	88400	23600	65700	57700	40000	135000	136000	422000	353000	206000		883000	22100	52200	940000	54000	107000	72100	134000	41300
125	298.084	C17 H14 O5	apigenin-4',7-dimethylether	flavone	(iso)flavonoids	no	L	NEG	no	10.44	158000	140000	181000	167000	571000	985000	69700	50900								62100	84000	76800	125000	139000	70400	56700	103000	61300	120000	183000	735000	595000	278000	475000	214000	123000	987000	11700000	1200000	1180000	170000	466000	2490000
126	298.084	C17 H14 O5	apigenin-4',7-dimethylether	flavone	(iso)flavonoids	no	L	NEG	no	11.88					113000	96400
127	298.084	C17 H14 O5	apigenin-4',7-dimethylether	flavone	(iso)flavonoids	no	L	NEG	no	8.68						86400
128	218.167	C15 H22 O	aristolone	sesquiterpenoid	terpenoids	no	L	NEG	no	11.98					60200	72800	27800	30100								15400	13000	25300		9360	21600	18900	22500	18200	14000	38500	42700	21300	13800		12800	16700		15200	15100	5720	23400	27800	31800
129	218.167	C15 H22 O	aristolone	sesquiterpenoid	terpenoids	no	L	NEG	no	12.19	217000	195000	59300	229000	430000	442000	293000	309000								474000	294000	423000	154000	284000	364000	454000	924000	595000	440000	266000	201000	289000	125000	55200	323000	164000	176000	140000	176000	70200	534000	244000	329000
130	528.345	C32 H48 O6	belamcandal	triterpenoid	terpenoids	no	L	NEG	no	13.62																				1290000		946000									1990000
131	528.345	C32 H48 O6	belamcandal	triterpenoid	terpenoids	yes	L, R	NEG	no	13.68	2110000	2920000	1490000	1380000			4170000	4300000	6760000	5330000	4810000	7760000	4270000	15700000	12800000	1760000	1600000	6110000	1820000	8070000	1500000	5410000	3910000	3340000	1550000	2040000	7800000	2850000	537000		13400000	562000	618000	966000	631000	957000	3450000	8970000	1750000
132	274.048	C14 H10 O6	bellidifolin	xanthone	xanthones	no	L, R	NEG	yes	10.66	286000	539000	110000	344000			27300	63500	37200	240000		75800	142000	8670000	10500000	201000	191000	171000	27100	143000		27600	179000		255000		62200	71300		5370000	47700	157000	60300	126000	1380000	119000	157000	590000
133	274.047	C14 H10 O6	bellidifolin	xanthone	xanthones	no	R	NEG	no	5.26
134	274.048	C14 H10 O6	bellidifolin	xanthone	xanthones	no	R	NEG	no	6.89									66800	99500	122000	32600		530000	750000
135	274.048	C14 H10 O6	bellidifolin	xanthone	xanthones	no	L, R	NEG	yes	9.55	168000	156000	152000	313000	8640000	13600000	25500	26600	1320000	1340000	7350000	2260000	2490000	3500000	1650000	175000	136000	62000	82500	62600	85300	77300	152000	74100	116000			26500	41600	51800	43400	66900	20300	71200	99900	10600	36500	9670	82000
136	180.042	C9 H8 O4	caffeic acid	phenolic acid	phenolic acids	no	R	NEG	no	3.94
137	180.043	C9 H8 O4	caffeic acid	phenolic acid	phenolic acids	no	L, R	NEG	yes	5.41							300000	375000	83100	120000		285000	344000
138	148.053	C9 H8 O2	cinnamic acid	phenolic acid	phenolic acids	no	R	NEG	no	4.73
139	148.053	C9 H8 O2	cinnamic acid	phenolic acid	phenolic acids	no	L	NEG	no	5.86
140	148.053	C9 H8 O2	cinnamic acid	phenolic acid	phenolic acids	no	L, R	NEG	no	6.36	370000		330000	776000	431000	397000	78200	109000	1050000		1260000	209000	235000	446000	375000		113000		98200		110000			109000								49600
141	148.053	C9 H8 O2	cinnamic acid	phenolic acid	phenolic acids	no	L	NEG	no	6.71
142	148.053	C9 H8 O2	cinnamic acid	phenolic acid	phenolic acids	no	R	NEG	no	6.89									215000	273000	253000			130000	143000
143	148.052	C9 H8 O2	cinnamic acid	phenolic acid	phenolic acids	no	L	NEG	no	7.31
144	148.053	C9 H8 O2	cinnamic acid	phenolic acid	phenolic acids	no	L, R	NEG	no	7.56	198000	232000	104000	144000	389000	404000	82500	111000								47200	57600	79500	88700	205000	96800	92100	75800	63000	67700			89200	81200		46000	395000	48800	96800	61000	77000	159000	97500	51500
145	282.256	C18 H34 O2	cis-vaccenic acid	fatty acid	other	yes	L	NEG	no	14.24	325000	325000	75500	399000	165000	71600	127000	290000								330000	223000	243000	148000	85800	379000	215000	152000	225000	233000	98200	90900	275000	128000	27900	101000	74200	55100	123000	75600	84900	146000	117000	63600
146	282.256	C18 H34 O2	cis-vaccenic acid	fatty acid	other	no	L	NEG	no	14.6	54300	117000	73700	4990000		190000	84700	129000								34500	25100	52800	55200	62900	54500	35100	21800	52400		35000	3420000	26900			20000	21500		25400			29400	30400	97100
147	178.063	C10 H10 O3	coniferaldehyde	cinnamaldehyde	phenols	no	R	NEG	no	5.01									43200	41000	48000	73800	53500	38100	33500
148	178.063	C10 H10 O3	coniferaldehyde	cinnamaldehyde	phenols	no	R	NEG	yes	6.86									238000	306000				375000	326000
149	178.063	C10 H10 O3	coniferaldehyde	cinnamaldehyde	phenols	no	R	NEG	yes	8.63									67900	82800	91800	390000	493000	48400	41600
150	254.058	C15 H10 O4	daidzein	isoflavonoid	(iso)flavonoids	no	R	NEG	no	10.02
151	254.058	C15 H10 O4	daidzein	isoflavonoid	(iso)flavonoids	no	R	NEG	no	10.36
152	254.058	C15 H10 O4	daidzein	isoflavonoid	(iso)flavonoids	no	R	NEG	no	11.21
153	254.057	C15 H10 O4	daidzein	isoflavonoid	(iso)flavonoids	no	R	NEG	no	6.65									1790000	872000	313000			206000	244000
154	254.058	C15 H10 O4	daidzein	isoflavonoid	(iso)flavonoids	no	R	NEG	no	7.45									525000	499000	478000			29900	29400
155	254.058	C15 H10 O4	daidzein	isoflavonoid	(iso)flavonoids	yes	L, R	NEG	no	9.08	12300000	16500000	19800000	27000000			17500000	23200000	11900000	11000000	15900000	4590000	4390000	9960000	10700000	215000	283000	66800	43500	12900	144000	275000	66500	151000	2920000	334000	1760000	303000	180000	25400	560000	88400	359000	116000	213000	77200	412000	517000	172000
156	254.058	C15 H10 O4	daidzein	isoflavonoid	(iso)flavonoids	no	L	NEG	no	9.49
157	254.058	C15 H10 O4	daidzein	isoflavonoid	(iso)flavonoids	no	L, R	NEG	no	9.63	2250000	4320000	10600000	3780000			3480000	4910000	2190000	2200000	2600000		2200000	4270000	5120000	1500000	2060000	1330000	4600000	334000	2140000	1710000	651000	744000	17800000	2800000	9130000	1230000	3750000	871000	1590000	1840000	2360000	4120000	1780000	1910000	1350000	5200000	12800000
158	254.058	C15 H10 O4	daidzein	isoflavonoid	(iso)flavonoids	no	L, R	NEG	no	9.75												8540000	4990000
159	682.172	C30 H34 O18	dichotomitin 3'-O-(6"-hexosyl)hexoside	isoflavonoid glycoside	(iso)flavonoids	no	R	NEG	no	5.96
160	682.175	C30 H34 O18	dichotomitin 3'-O-(6"-hexosyl)hexoside	isoflavonoid glycoside	(iso)flavonoids	no	L, R	NEG	yes	7.33	2300000	3340000	4340000	5400000	56300		3890000	5840000	9530000	6780000	5880000	252000	99500	4350000	4860000			145000				158000													126000				77500
161	520.121	C24 H24 O13	dichotomitin 3'-O-hexoside	isoflavonoid glycoside	(iso)flavonoids	no	L	NEG	no	4.08																			188000			158000	131000	112000					82300	622000						92800
162	520.121	C24 H24 O13	dichotomitin 3'-O-hexoside	isoflavonoid glycoside	(iso)flavonoids	no	R	NEG	no	6.71
163	520.122	C24 H24 O13	dichotomitin 3'-O-hexoside	isoflavonoid glycoside	(iso)flavonoids	no	L, R	NEG	yes	7.96	7470000	12000000	7930000	13700000	184000	292000	8580000	11500000	43700000	37300000	36500000	2260000	748000	17300000	17500000											19000													2260000
164	520.122	C24 H24 O13	dichotomitin 3'-O-hexoside	isoflavonoid glycoside	(iso)flavonoids	no	L	NEG	no	8.15																		123000				273000	128000	167000				117000	134000		95100			21100	158000	87300	204000
165	520.122	C24 H24 O13	dichotomitin 3'-O-hexoside	isoflavonoid glycoside	(iso)flavonoids	no	L	NEG	no	8.6																		112000		115000	22500	181000		43800				104000							154000	59100
166	520.122	C24 H24 O13	dichotomitin 3'-O-hexoside	isoflavonoid glycoside	(iso)flavonoids	no	L	NEG	no	8.79			105000				193000	158000																							43400			820000					90200
167	358.069	C18 H14 O8	dichotomitin	isoflavonoid	(iso)flavonoids	no	R	NEG	no	4.58									131000	223000	312000
168	358.069	C18 H14 O8	dichotomitin	isoflavonoid	(iso)flavonoids	no	L	NEG	no	4.85
169	358.069	C18 H14 O8	dichotomitin	isoflavonoid	(iso)flavonoids	no	L	NEG	no	6.06
170	358.069	C18 H14 O8	dichotomitin	isoflavonoid	(iso)flavonoids	no	L	NEG	no	7.17		43700		35100												101000	106000	53800	81600	103000	72100	78000	95700	102000	84300			96300	119000		138000	42600	58200		37200	22400	57000	41400
171	358.069	C18 H14 O8	dichotomitin	isoflavonoid	(iso)flavonoids	no	L, R	NEG	no	7.91	254000	301000	407000	288000			415000	335000						385000	370000					46800						36400	50100							92800
172	194.058	C10 H10 O4	E-ferulic acid/ Z-ferulic acid/ cis-epoxyconiferyl alcohol	phenolic acid/ phenol	phenolic acids/ phenols	no	L	NEG	yes	6.37	319000		312000	748000	428000	388000		97700									99400	52900	91300	67200	98000	96800		96100		18800	39500			1570000		44500	130000		48100
173	194.058	C10 H10 O4	E-ferulic acid/ Z-ferulic acid/ cis-epoxyconiferyl alcohol	phenolic acid/ phenol	phenolic acids/ phenols	no	L	NEG	no	6.89	47600						81800																			30900	36500	28100	29100			32800	46700	66400	21900				34500
174	194.058	C10 H10 O4	E-ferulic acid/ Z-ferulic acid	phenolic acid	phenolic acids	no	L	NEG	yes	7.58	184000	219000	104000	143000	380000	382000	81700	111000								44200	55200	75500	86000	191000	91700	88300	71300	61200	64700			84100	71900	33600	43800	385000	45900	82200	49800	72900	149000	93000	50000
175	268.073	C16 H12 O4	formononetin	isoflavonoid	(iso)flavonoids	no	L	NEG	no	10.17	125000	120000	125000	118000
176	268.073	C16 H12 O4	formononetin	isoflavonoid	(iso)flavonoids	no	L, R	NEG	no	10.36	578000	546000	1990000	754000	507000	661000	204000	133000								325000	281000	199000	666000	108000	43600		270000	119000	1080000	179000	963000	493000	681000	162000	225000	82100	550000	15200000	772000	470000	137000	114000	72800
177	268.074	C16 H12 O4	formononetin	isoflavonoid	(iso)flavonoids	no	R	NEG	no	10.92
178	268.074	C16 H12 O4	formononetin	isoflavonoid	(iso)flavonoids	no	R	NEG	no	11.19									234000000	249000000	228000000	9360000	2070000	2910000	2000000
179	268.073	C16 H12 O4	formononetin	isoflavonoid	(iso)flavonoids	no	R	NEG	no	11.34
180	268.073	C16 H12 O4	formononetin	isoflavonoid	(iso)flavonoids	no	L, R	NEG	no	11.48								28900								87100	107000	154000	133000	297000	58500	65800	106000	123000	189000	26800	57600	70400	150000	38500		137000	80200	2440000	47700	61300	113000	90500	86200
181	268.073	C16 H12 O4	formononetin	isoflavonoid	(iso)flavonoids	no	R	NEG	no	11.71
182	268.073	C16 H12 O4	formononetin	isoflavonoid	(iso)flavonoids	yes	R	NEG	no	8.32									10100000	6190000	2520000	156000	80200	104000	63500
183	268.073	C16 H12 O4	formononetin	isoflavonoid	(iso)flavonoids	no	R	NEG	no	8.49
184	268.073	C16 H12 O4	formononetin	isoflavonoid	(iso)flavonoids	no	R	NEG	no	8.85												484000
185	268.074	C16 H12 O4	formononetin	isoflavonoid	(iso)flavonoids	no	R	NEG	no	9.04									2550000
186	268.074	C16 H12 O4	formononetin	isoflavonoid	(iso)flavonoids	no	R	NEG	no	9.16
187	268.073	C16 H12 O4	formononetin	isoflavonoid	(iso)flavonoids	no	L	NEG	no	9.79
188	474.117	C23 H22 O11	germanaism B	isoflavonoid glycoside	(iso)flavonoids	no	R	NEG	no	7.97									44000000	37700000	36900000	2290000	756000	17300000	17700000
189	302.079	C16 H14 O6	hesperetin/ dihydrokaempferide	flavanone/ flavanonol	(iso)flavonoids	no	L	NEG	yes	8.86	478000	714000	364000	475000	69400	102000	775000	1200000								83500	107000	377000	184000	210000	90500	221000	142000	110000	759000	139000	470000	130000	623000	59400	225000	310000	61900	643000	69900	45100	206000	85300	914000
190	354.094	C16 H18 O9	chlorogenic acid/ neochlorogenic acid	phenolic acid	phenolic acids	no	L	NEG	yes	4.29	145000				2520000	604000											298000		454000				716000					1910000		411000			401000					817000	515000
191	354.094	C16 H18 O9	chlorogenic acid/ neochlorogenic acid	phenolic acid	phenolic acids	no	L	NEG	yes	4.8	3490000	5670000	1400000	2580000		547000	692000									1600000	1580000	2110000	3110000		3750000				2650000	170000									586000	2510000	1990000
192	354.094	C16 H18 O9	chlorogenic acid/ neochlorogenic acid	phenolic acid	phenolic acids	no	L	NEG	no	5.21							778000	664000										337000	185000	525000				382000		105000		683000			646000		1770000	685000	623000	769000	395000	573000	988000
193	354.095	C16 H18 O9	chlorogenic acid/ neochlorogenic acid	phenolic acid	phenolic acids	no	L	NEG	yes	5.36	191000	532000	148000	168000	257000	191000										109000	155000	321000	697000	462000	397000	385000	150000	271000	216000		593000				499000	5010000			362000	1160000	354000
194	354.095	C16 H18 O9	chlorogenic acid/ neochlorogenic acid	phenolic acid	phenolic acids	no	L	NEG	no	5.64																				252000		137000		138000			313000	313000	644000		336000	921000	754000	426000	304000	322000	184000	197000	448000
195	458.376	C30 H50 O3	iridal	triterpenoid	terpenoids	no	R	NEG	no	13.82
196	992.519	C48 H80 O21	iridalglycoside 5a/ iridalglycoside 6a/ iridalglycoside 6b (1. conformer)/ iridalglycoside 6b (2. conformer)	terpenoid glycoside	terpenoids	no	R	NEG	no	8.53
197	830.466	C42 H70 O16	iridalglycoside 5b (1. conformer)/ iridalglycoside 5b (2. conformer)/ iridalglycoside 5b (3. conformer)	terpenoid glycoside	terpenoids	no	R	NEG	yes	8.95
198	522.138	C24 H26 O13	iridin	isoflavonoid glycoside	(iso)flavonoids	no	L	NEG	no	6.95
199	522.137	C24 H26 O13	iridin	isoflavonoid glycoside	(iso)flavonoids	no	L	NEG	no	7.35																			296000																	214000
200	522.138	C24 H26 O13	iridin	isoflavonoid glycoside	(iso)flavonoids	no	L	NEG	no	7.67
201	522.137	C24 H26 O13	iridin	isoflavonoid glycoside	(iso)flavonoids	no	L	NEG	yes	8.13	3440000	5480000	5710000	4020000	104000		9260000	10600000																			77200							438000					101000
202	522.138	C24 H26 O13	iridin	isoflavonoid glycoside	(iso)flavonoids	no	L	NEG	no	8.39
203	522.137	C24 H26 O13	iridin	isoflavonoid glycoside	(iso)flavonoids	no	R	NEG	no	8.52
204	522.138	C24 H26 O13	iridin	isoflavonoid glycoside	(iso)flavonoids	no	L	NEG	no	9.05																90700	47500	71000	21200	35000	69100	118000	66300	116000	67800	49500	14700			17800	89400				47300		35100
205	522.138	C24 H26 O13	iridin	isoflavonoid glycoside	(iso)flavonoids	no	L, R	NEG	yes	9.15	961000	1410000	922000	1790000					40800000	36300000	10400000	1000000	386000	290000		70900	26400	53500		12300	73600	109000			51600					10400	74500				60400
206	392.11	C19 H20 O9	iriflophenone 2-O-rhamnoside	benzophenone	phenols	no	R	NEG	no	4.7									391000	348000	386000		29500	428000	448000
207	392.11	C19 H20 O9	iriflophenone 2-O-rhamnoside	benzophenone	phenols	no	R	NEG	no	4.93
208	408.105	C19 H20 O10	iriflophenone 3-C-glucoside/ 3,5-dihydroxy-4-(4-hydroxybenzoyl)phenyl hexopyranoside	benzophenone glycoside	phenols	no	R	NEG	no	3.66
209	408.106	C19 H20 O10	iriflophenone 3-C-glucoside/ 3,5-dihydroxy-4-(4-hydroxybenzoyl)phenyl hexopyranoside	benzophenone glycoside	phenols	no	L, R	NEG	yes	4.6	3410000	1520000	1230000	4220000		1760000		204000	13800000	12600000	16800000	670000	501000	5810000	5890000	702000	1050000	262000	1160000	893000	854000	1390000	1380000	1310000	423000			1080000	1360000		536000		358000			638000	168000	111000
210	408.105	C19 H20 O10	iriflophenone 3-C-glucoside/ 3,5-dihydroxy-4-(4-hydroxybenzoyl)phenyl hexopyranoside	benzophenone glycoside	phenols	no	L	NEG	no	6.11			147000	81200			263000	316000																		183000						218000	152000			136000
211	408.106	C19 H20 O10	iriflophenone 3-C-glucoside/ 3,5-dihydroxy-4-(4-hydroxybenzoyl)phenyl hexopyranoside	benzophenone glycoside	phenols	no	L	NEG	no	6.83																154000	148000	80100	104000	123000	135000	119000	166000	139000	155000			153000	146000	80000	249000	154000	85100		116000	65600	62600
212	450.117	C21 H22 O11	iriflophenone 4-O-(6''-acetyl)hexoside	benzophenone glycoside	phenols	no	L	NEG	no	2.28			98200					59800													72400					48900		47200											158000
213	450.116	C21 H22 O11	iriflophenone 4-O-(6''-acetyl)hexoside	benzophenone glycoside	phenols	no	L, R	NEG	yes	5.38
214	450.118	C21 H22 O11	iriflophenone 4-O-(6''-acetyl)hexoside	benzophenone glycoside	phenols	no	L	NEG	no	6.81
215	450.116	C21 H22 O11	iriflophenone 4-O-(6''-acetyl)hexoside	benzophenone glycoside	phenols	no	L, R	NEG	yes	7.07	684000	916000	981000	696000			1830000	2240000	174000	257000	304000			138000	115000	881000	990000	952000	132000	2590000	1410000	1050000	506000	1070000	563000			1410000				571000	686000	892000	2430000	1770000	261000		52000
216	450.116	C21 H22 O11	iriflophenone 4-O-(6''-acetyl)hexoside	benzophenone glycoside	phenols	no	L	NEG	no	7.45					103000	109000																								154000
217	450.116	C21 H22 O11	iriflophenone 4-O-(6''-acetyl)hexoside	benzophenone glycoside	phenols	no	L	NEG	no	8.24																																		50100
218	246.053	C13 H10 O5	iriflophenone	benzophenone	phenols	no	L	NEG	no	4.09																						44100		64800	43100						51400	33400				33100	74500
219	246.053	C13 H10 O5	iriflophenone	benzophenone	phenols	no	L	NEG	no	4.74																																						45200
220	246.052	C13 H10 O5	iriflophenone	benzophenone	phenols	yes	L, R	NEG	yes	5.87	2460000	3510000	6000000	10500000	65800	114000	155000	252000	253000000	256000000	268000000	6000000	2250000	14800000	13500000	64900	101000		41300	44500	287000			110000	36600	162000				154000			50500				54100		143000
221	486.371	C31 H50 O4	iriflorental/ iripallidal/ irisgermanical B/ irisgermanical C	triterpenoid	terpenoids	no	L, R	NEG	yes	14.25	4540000	8580000	14800000	19100000	132000	507000	623000	3690000	112000000	117000000	109000000	2200000		67900000	62400000	95900		88100	53900	30200		101000	92500	97400	67900		146000	129000	30500	44300	192000	110000	37300	157000	137000
222	486.37	C31 H50 O4	iriflorental/ iripallidal/ irisgermanical B/ irisgermanical C	triterpenoid	terpenoids	no	L, R	NEG	no	14.99	2730000	2390000	2230000	1590000	1340000	2690000	1660000	2500000	386000	188000	285000	365000	528000	420000	372000	593000	269000	425000	175000	316000	962000	409000	588000	295000	495000	264000	116000	324000	214000	256000	428000	1040000	258000	251000	195000	349000	674000	381000	524000
223	490.109	C23 H22 O12	irifloside	isoflavonoid glycoside	(iso)flavonoids	no	R	NEG	no	5.37										134000		40500		2760000	2610000
224	490.111	C23 H22 O12	irifloside	isoflavonoid glycoside	(iso)flavonoids	no	L	NEG	no	8.37																																				28900
225	490.111	C23 H22 O12	irifloside	isoflavonoid glycoside	(iso)flavonoids	no	L, R	NEG	yes	8.55	1420000	2260000	1580000	1600000			274000		13600000	10300000	10400000	319000	137000	867000	1050000																			268000
226	360.084	C18 H16 O8	irigenin	isoflavonoid	(iso)flavonoids	no	L, R	NEG	yes	9.37	83700000	147000000	106000000	119000000	4320000	8820000	237000000	293000000				16000000	7660000			824000	859000	359000	448000	2380000	1100000	2770000	464000	298000	3450000	1830000	5190000	932000	4450000	238000	2630000	530000	1950000	4940000	850000	747000	1170000	2330000	4330000
227	604.143	C28 H28 O15	irilone 4'-O-[6"-(3-hydroxy-3-methylglutaryl)]hexoside	isoflavonoid glycoside	(iso)flavonoids	no	L, R	NEG	yes	9.03	465000	826000	1060000	509000	56500	89400	5270000	5110000	4500000	8710000	6290000	204000	43900	21800000	20200000
228	606.159	C28 H30 O15	irilone 4'-O-beta-D-glucopyranoside-(2-1)-L-rhamnoside	isoflavonoid glycoside	(iso)flavonoids	no	L	NEG	no	5.52																										291000	120000
229	606.159	C28 H30 O15	irilone 4'-O-beta-D-glucopyranoside-(2-1)-L-rhamnoside	isoflavonoid glycoside	(iso)flavonoids	no	L, R	NEG	yes	7.81	1780000	2880000	1720000	3470000			610000	986000	2740000	1610000	1820000	56300		532000	634000
230	606.159	C28 H30 O15	irilone 4'-O-beta-D-glucopyranoside-(2-1)-L-rhamnoside	isoflavonoid glycoside	(iso)flavonoids	no	L, R	NEG	no	8.4	1810000	2330000	4580000	1680000					644000	486000	455000				126000																			2220000			1130000
231	460.1	C22 H20 O11	irilone 4'-O-beta-D-glucopyranoside	isoflavonoid glycoside	(iso)flavonoids	no	L	NEG	no	5.36	109000	140000		110000												446000	415000	604000	636000	445000	711000	647000	501000	928000	570000		73000	758000	792000	332000	638000	475000	464000	247000	427000	363000	343000	400000	61300
232	298.048	C16 H10 O6	irilone/ irisone B	isoflavonoid	(iso)flavonoids	no	L, R	NEG	yes	10.76	911000	1590000	1660000	1900000	651000	732000	211000	36300	6550000	7280000	8330000	1640000	1150000			518000	32500	60000	66800	66600	74200		30000	33100	97100		45300	65100			185000		41100	53600	57400	135000	54400		5390000
233	298.048	C16 H10 O6	irilone/ irisone B	isoflavonoid	(iso)flavonoids	no	L, R	NEG	yes	12.72	32400			57500	3710000	5060000						8570000	6920000	135000		65700
234	298.048	C16 H10 O6	irilone/ irisone B	isoflavonoid	(iso)flavonoids	no	R	NEG	yes	6.91									133000	120000	117000			79500	53300
235	298.048	C16 H10 O6	irilone/ irisone B	isoflavonoid	(iso)flavonoids	no	L	NEG	no	7.52	30900	50300	80600				32600	32400
236	298.048	C16 H10 O6	irilone/ irisone B	isoflavonoid	(iso)flavonoids	no	L	NEG	no	7.64
237	298.048	C16 H10 O6	irilone/ irisone B	isoflavonoid	(iso)flavonoids	no	R	NEG	yes	8.44									1200000	936000	990000	49600		570000	675000
238	622.152	C28 H30 O16	irilone-4'-O-[beta-D-glucopyranosyl-(1 - 6)-beta-D-glucopyranoside]	isoflavonoid glycoside	(iso)flavonoids	no	L	NEG	no	6.6																								266000					289000		144000
239	622.154	C28 H30 O16	irilone-4'-O-[beta-D-glucopyranosyl-(1 - 6)-beta-D-glucopyranoside]	isoflavonoid glycoside	(iso)flavonoids	no	L, R	NEG	yes	7.68	4980000	6830000	4210000	9480000	138000	132000	9690000	16200000	8910000	5980000	6040000	267000	91000	10800000	12600000
240	622.155	C28 H30 O16	irilone-4'-O-[beta-D-glucopyranosyl-(1 - 6)-beta-D-glucopyranoside]	isoflavonoid glycoside	(iso)flavonoids	no	L	NEG	no	8.05																																		102000			83700
241	622.153	C28 H30 O16	irilone-4'-O-[beta-D-glucopyranosyl-(1 - 6)-beta-D-glucopyranoside]	isoflavonoid glycoside	(iso)flavonoids	no	R	NEG	yes	8.36									1890000	1300000	1250000	32000		945000	1030000
242	492.126	C23 H24 O12	irisdichotin A/ iristectorin A/ iristectorin B	flavonol glycoside/ isoflavonoid glycoside	(iso)flavonoids	no	L	NEG	no	4.15																	44000		95800		28400	52100		43700					43600	570000						42700
243	492.125	C23 H24 O12	irisdichotin A/ iristectorin A/ iristectorin B	flavonol glycoside/ isoflavonoid glycoside	(iso)flavonoids	no	L	NEG	no	4.64																206000													403000	3750000	178000					263000
244	492.126	C23 H24 O12	irisdichotin A/ iristectorin A/ iristectorin B	flavonol glycoside/ isoflavonoid glycoside	(iso)flavonoids	no	L	NEG	no	6.1
245	492.127	C23 H24 O12	irisdichotin A/ iristectorin A/ iristectorin B	flavonol glycoside/ isoflavonoid glycoside	(iso)flavonoids	no	L, R	NEG	yes	7.37									1140000	790000	623000	124000	107000	433000	591000																	326000							246000
246	492.127	C23 H24 O12	irisdichotin A/ iristectorin A/ iristectorin B	flavonol glycoside/ isoflavonoid glycoside	(iso)flavonoids	no	L, R	NEG	yes	7.73	257000	265000	312000	463000	57600	31300	557000	704000	1200000	697000	525000	87500	84800	592000	578000												94600					159000
247	492.127	C23 H24 O12	irisdichotin A/ iristectorin A/ iristectorin B	flavonol glycoside/ isoflavonoid glycoside	(iso)flavonoids	no	L, R	NEG	no	8.07												127000	177000	313000	309000											306000	143000			127000
248	492.126	C23 H24 O12	irisdichotin A/ iristectorin A/ iristectorin B	flavonol glycoside/ isoflavonoid glycoside	(iso)flavonoids	no	L	NEG	yes	8.51																230000	216000	389000		1640000	377000	1190000	189000	712000	153000		38900	2870000	232000			48900	102000	131000	2030000	2080000
249	494.142	C23 H26 O12	irisdichotin B	flavanonol glycoside	(iso)flavonoids	no	R	NEG	yes	10.24
250	494.142	C23 H26 O12	irisdichotin B	flavanonol glycoside	(iso)flavonoids	no	R	NEG	yes	6.13									604000	413000	397000			130000	112000
251	494.142	C23 H26 O12	irisdichotin B	flavanonol glycoside	(iso)flavonoids	no	L, R	NEG	yes	6.82									4440000	3080000	2100000	88400	36300
252	494.141	C23 H26 O12	irisdichotin B	flavanonol glycoside	(iso)flavonoids	no	R	NEG	yes	9.12									214000	259000	293000
253	464.131	C22 H24 O11	irisdichotin C	flavanonol glycoside	(iso)flavonoids	no	R	NEG	yes	6.09									431000	318000	242000				155000
254	464.131	C22 H24 O11	irisdichotin C	flavanonol glycoside	(iso)flavonoids	no	R	NEG	no	6.71									4350000	3050000	1710000
255	464.131	C22 H24 O11	irisdichotin C	flavanonol glycoside	(iso)flavonoids	no	R	NEG	no	7.28
256	464.131	C22 H24 O11	irisdichotin C	flavanonol glycoside	(iso)flavonoids	no	R	NEG	no	7.59										101000
257	464.131	C22 H24 O11	irisdichotin C	flavanonol glycoside	(iso)flavonoids	no	R	NEG	yes	7.75													21600
258	464.13	C22 H24 O11	irisdichotin C	flavanonol glycoside	(iso)flavonoids	no	R	NEG	no	8.11									285000					39000	47500
259	464.131	C22 H24 O11	irisdichotin C	flavanonol glycoside	(iso)flavonoids	no	R	NEG	no	8.2
260	404.11	C20 H20 O9	irisjaponin A	isoflavonoid	(iso)flavonoids	no	R	NEG	no	5.38												22500
261	404.11	C20 H20 O9	irisjaponin A	isoflavonoid	(iso)flavonoids	no	L	NEG	no	7.07	653000	899000	962000	678000			1820000	2240000								859000	977000	938000	123000	2560000	1400000	1030000	482000	1060000	544000			1380000	160000			567000	682000	869000	2420000	1750000	246000
262	374.1	C19 H18 O8	irisjaponin B/ irigenin S	isoflavonoid	(iso)flavonoids	no	R	NEG	yes	8.24									181000	130000	126000			183000	133000
263	680.174	C34 H32 O15	irisolone-O-sinapoylhexoside	isoflavonoid glycoside	(iso)flavonoids	no	R	NEG	yes	8.47														1220000	946000
264	378.276	C23 H38 O4	irisoquin A	benzoquinone	quinones	no	R	NEG	no	13.39												60000	113000
265	378.276	C23 H38 O4	irisoquin A	benzoquinone	quinones	no	R	NEG	no	14.94												36800
266	392.292	C24 H40 O4	irisoquin B	benzoquinone	quinones	no	R	NEG	no	13.93
267	392.292	C24 H40 O4	irisoquin B	benzoquinone	quinones	no	R	NEG	yes	15.23									83900			129000	102000
268	448.353	C28 H48 O4	irisoquin E	benzoquinone	quinones	no	R	NEG	no	13.97
269	448.356	C28 H48 O4	irisoquin E	benzoquinone	quinones	no	R	NEG	no	14.65												1070000	1800000
270	448.354	C28 H48 O4	irisoquin E	benzoquinone	quinones	no	R	NEG	no	16.35									18100
271	462.37	C29 H50 O4	irisoquin F	benzoquinone	quinones	no	R	NEG	no	11.96										33300		3390000	12200000	72300
272	462.37	C29 H50 O4	irisoquin F	benzoquinone	quinones	no	R	NEG	no	14.69
273	330.074	C17 H14 O7	irispurinol/ quercetin 3,4'-dimethylether/ iristectorigenin A	12a-hydroxyrotenoid/ flavone/ isoflavonoid	(iso)flavonoids	no	L, R	NEG	yes	10.63
274	330.074	C17 H14 O7	irispurinol/ quercetin 3,4'-dimethylether/ iristectorigenin A	12a-hydroxyrotenoid/ flavone/ isoflavonoid	(iso)flavonoids	no	L	NEG	no	7.68							211000	247000										70800	48000							218000						185000		50600	89000	177000	98600	98200
275	330.074	C17 H14 O7	irispurinol/ quercetin 3,4'-dimethylether/ iristectorigenin A	12a-hydroxyrotenoid/ flavone/ isoflavonoid	(iso)flavonoids	no	R	NEG	no	8.18										277000	473000	994000	219000	512000	316000
276	330.074	C17 H14 O7	irispurinol/ quercetin 3,4'-dimethylether/ iristectorigenin A	12a-hydroxyrotenoid/ flavone/ isoflavonoid	(iso)flavonoids	no	L, R	NEG	yes	9.6																940000	1130000	883000	1120000	946000	2430000	3540000	662000	1620000	967000	1420000	2120000	801000	1070000	328000	1140000	6410000	574000	3300000	2270000	1310000	847000	1690000	1770000
277	330.074	C17 H14 O7	irispurinol/ quercetin 3,4'-dimethylether/ iristectorigenin A	12a-hydroxyrotenoid/ flavone/ isoflavonoid	(iso)flavonoids	no	R	NEG	yes	9.98
278	374.281	C24 H38 O3	irisquinone	benzoquinone	quinones	no	L	NEG	yes	15.14	166000	166000	206000	428000	245000	633000	300000	808000										33300	33700									41700								33400
279	684.568	C44 H76 O5	iristectorene B	triterpenoid	terpenoids	no	R	NEG	no	15.84
280	684.568	C44 H76 O5	iristectorene B	triterpenoid	terpenoids	no	R	NEG	no	17.49
281	654.18	C29 H34 O17	iristectorigenin A 7-O-gentiobioside/ iristectorigenin B 7-glucosyl(1 - 6) glucoside	isoflavonoid glycoside	(iso)flavonoids	no	R	NEG	yes	6.77
282	654.18	C29 H34 O17	iristectorigenin A 7-O-gentiobioside/ iristectorigenin B 7-glucosyl(1 - 6) glucoside	isoflavonoid glycoside	(iso)flavonoids	no	R	NEG	no	7.23
283	506.105	C23 H22 O13	iristectorigenin A 7-O-hexuronide	isoflavonoid glycoside	(iso)flavonoids	no	L	NEG	yes	5.36																			623000		665000						77000					483000				370000		351000	65000
284	506.106	C23 H22 O13	iristectorigenin A 7-O-hexuronide	isoflavonoid glycoside	(iso)flavonoids	no	L	NEG	yes	7.11			359000													2300000		3970000	1030000	1520000		6540000	3130000	9610000	1780000	28100		2240000	6300000		2720000				2700000	1340000	914000
285	506.106	C23 H22 O13	iristectorigenin A 7-O-hexuronide	isoflavonoid glycoside	(iso)flavonoids	no	L	NEG	yes	7.64																4480000	2610000	11200000	2960000	2700000	2820000	13700000	6970000	18200000	3930000			6320000	12200000		4390000				6360000	3850000	3160000
286	506.106	C23 H22 O13	iristectorigenin A 7-O-hexuronide	isoflavonoid glycoside	(iso)flavonoids	no	R	NEG	yes	7.76
287	506.106	C23 H22 O13	iristectorigenin A 7-O-hexuronide	isoflavonoid glycoside	(iso)flavonoids	no	L, R	NEG	yes	8.45	2100000	3070000	1820000	2890000	89900	193000	1450000	969000	26000000	21900000	21800000	841000	295000	14800000	17700000																			402000
288	598.153	C26 H30 O16	irisxanthone-8-O-hexoside	C-glycosyl xanthone	xanthones	no	R	NEG	yes	4.7									402000	355000	183000			90000	96800
289	598.154	C26 H30 O16	irisxanthone-8-O-hexoside	C-glycosyl xanthone	xanthones	no	R	NEG	yes	4.99									143000	191000		39900	33000	217000	230000
290	490.366	C30 H50 O5	iritectol A/ 22,23-epoxy-21-hydroxyiridal/ iritectol B	triterpenoid	terpenoids	no	R	NEG	no	12.9												32000000	55300000
291	474.369	C30 H50 O4	isoiridogermanal/ iridobelamal A/ 22,23-epoxy-10-deoxy-21-hydroxyiridal/ 22,23-epoxyiridal	triterpenoid	terpenoids	no	R	NEG	no	13.88
292	422.085	C19 H18 O11	isomangiferin/ nigricanside	C-glycosyl xanthone	xanthones	yes	L, R	NEG	yes	5.53	276000000	319000000	325000000	292000000	161000000	154000000	18900000	18700000	25700000	24800000	16800000	8220000	5910000	6570000	6770000	374000000	274000000	219000000	197000000	307000000	228000000	378000000	282000000	303000000	303000000	6080000	14500000	258000000	237000000	133000000	227000000	127000000	51100000	143000000	165000000	104000000	309000000	183000000	53100000
293	422.084	C19 H18 O11	isomangiferin/ nigricanside	C-glycosyl xanthone	xanthones	no	R	NEG	yes	6												2850000	3990000
294	422.084	C19 H18 O11	isomangiferin/ nigricanside	C-glycosyl xanthone	xanthones	no	L	NEG	yes	6.53	11400000	13900000	6720000	9960000												49900000	27800000	32300000	15800000	25800000	21800000	23200000	23500000	32400000	25200000	365000	1610000	20700000	35100000	21800000	25200000	13800000	10300000	5370000	15300000	12500000	13300000	12800000	2290000
295	422.084	C19 H18 O11	isomangiferin/ nigricanside	C-glycosyl xanthone	xanthones	no	L	NEG	yes	7.16	6060000	8710000	4150000	3650000			110000	123000								9280000	8260000	4650000	4210000	7500000	6540000	7610000	7870000	8820000	7050000	92200		8420000	9590000	6930000	9110000	4700000	2730000	1750000	3620000	2340000	5860000	3530000	580000
296	448.1	C21 H20 O11	isoorientin/ orientin/ kaempferol 3-O-galactoside/ kaempferol 3-O-glucoside	flavone glycoside	(iso)flavonoids	no	L, R	NEG	yes	6.05	8460000		6850000	6500000	27900000				220000	282000	282000	154000	264000	131000	97100		7550000				11000000		8430000	9470000	11600000	1860000		7770000					2880000	20400000					10100000
297	448.1	C21 H20 O11	isoorientin/ orientin/ kaempferol 3-O-galactoside/ kaempferol 3-O-glucoside	flavone glycoside	(iso)flavonoids	no	L, R	NEG	no	7.56					330000	203000															905000																		151000
298	448.101	C21 H20 O11	isoorientin/ orientin/ kaempferol 3-O-galactoside/ kaempferol 3-O-glucoside	flavone glycoside	(iso)flavonoids	no	L	NEG	no	7.81	332000	348000	99200	213000												147000	87000	85900	174000	97800	262000	208000	182000	184000	118000						175000
299	448.1	C21 H20 O11	isoorientin/ orientin/ kaempferol 3-O-galactoside/ kaempferol 3-O-glucoside	flavone glycoside	(iso)flavonoids	no	L	NEG	no	9.06																26300	20700	116000	47400	124000	109000	101000	70400					110000	128000		30100				134000	66200	52200
300	166.026	C8 H6 O4	isophthalic acid	aromatic acid	other	no	L	NEG	no	4.08	51700	133000					66500	50300									107000	116000		87600	108000	205000	156000	298000				199000				88600	166000	123000	150000	169000	204000
301	166.026	C8 H6 O4	isophthalic acid	aromatic acid	other	no	L	NEG	no	5.2
302	166.027	C8 H6 O4	isophthalic acid	aromatic acid	other	no	L	NEG	no	6.31	367000	315000		280000	218000	281000										181000	142000	154000		184000	217000			255000				121000		270000		78600				211000		106000
303	166.027	C8 H6 O4	isophthalic acid	aromatic acid	other	no	L	NEG	no	7.74
304	166.027	C8 H6 O4	isophthalic acid	aromatic acid	other	no	R	NEG	no	8.66
305	166.027	C8 H6 O4	isophthalic acid	aromatic acid	other	no	L	NEG	no	9.43	62600	96800	75400	100000			58200	63600										19900	55800		73600	10800	16000	15000	29200					20400	21200	10300	45800	30700	19500		21400		89400
306	624.168	C28 H32 O16	isorhamnetin 3-O-(2"-rhamnosyl)hexoside/ isorhamnetin 3-O-(6"-rhamnosyl)hexoside/ tectorigenin-4'-glucosyl(1 - 6)glucoside/ tectorigenin-4'-O-diglucoside/ tectorigenin-7-O-beta-glucosyl (1 -6) glucoside/ tectorigenin-7-O-diglucoside/ tectorigenin-7-O-glucosyl-4'-O-glucoside	flavonol glycoside/ isoflavonoid glycoside	(iso)flavonoids	no	R	NEG	yes	6.62
307	624.169	C28 H32 O16	isorhamnetin 3-O-(2"-rhamnosyl)hexoside/ isorhamnetin 3-O-(6"-rhamnosyl)hexoside/ tectorigenin-4'-glucosyl(1 - 6)glucoside/ tectorigenin-4'-O-diglucoside/ tectorigenin-7-O-beta-glucosyl (1 -6) glucoside/ tectorigenin-7-O-diglucoside/ tectorigenin-7-O-glucosyl-4'-O-glucoside	flavonol glycoside/ isoflavonoid glycoside	(iso)flavonoids	no	R	NEG	no	7.63
308	564.147	C26 H28 O14	isoschaftoside/ schaftoside/ apigenin 8-C-(2"-pentosyl)hexoside	flavone glycoside	(iso)flavonoids	no	L	NEG	no	5.06					1420000	308000																												140000		50500		180000	63700
309	564.148	C26 H28 O14	isoschaftoside/ schaftoside/ apigenin 8-C-(2"-pentosyl)hexoside	flavone glycoside	(iso)flavonoids	no	L	NEG	no	5.31					121000													147000	127000							370000	659000		564000					261000		82000	151000	159000	148000
310	564.146	C26 H28 O14	isoschaftoside/ schaftoside/ apigenin 8-C-(2"-pentosyl)hexoside	flavone glycoside	(iso)flavonoids	no	L	NEG	yes	6.49	3040000	2020000	384000	1530000			339000	354000								1490000	1320000	814000	624000	554000	428000	2450000	1480000	1900000	1220000	89400		478000	264000	244000	676000	399000	190000	609000	996000	2010000	595000	1190000	566000
311	564.148	C26 H28 O14	isoschaftoside/ schaftoside/ apigenin 8-C-(2"-pentosyl)hexoside	flavone glycoside	(iso)flavonoids	no	L	NEG	no	6.86					379000	329000																						235000											288000
312	432.105	C21 H20 O10	isovitexin/ vitexin	flavone glycoside	(iso)flavonoids	no	L	NEG	no	5.36																	43100	54800	59100	72600	78300	55100	72700	66200	64100			62100	157000				45900	306000	41100	37400	77800	182000	40900
313	432.105	C21 H20 O10	isovitexin/ vitexin	flavone glycoside	(iso)flavonoids	no	L	NEG	no	5.73					49800	45500										494000	437000	399000	319000		646000	492000	953000	983000	862000			1600000	935000	69500	315000		263000	952000	367000	335000	915000	270000	88400
314	432.105	C21 H20 O10	isovitexin/ vitexin	flavone glycoside	(iso)flavonoids	no	L	NEG	yes	6.44		370000				1950000		1010000																	224000	95400					331000		147000
315	432.104	C21 H20 O10	isovitexin/ vitexin	flavone glycoside	(iso)flavonoids	no	L, R	NEG	yes	6.67	4500000	4250000	2300000		17700000												2720000	5590000	6190000	1440000	5580000	4170000	3430000			248000		1420000	2100000	3840000			2640000	588000	2440000	3540000	1670000	2780000	1230000
316	432.105	C21 H20 O10	isovitexin/ vitexin	flavone glycoside	(iso)flavonoids	no	L	NEG	no	7.41																3130000	3040000	2260000	785000	1670000	1230000	1430000	1840000	7230000	3160000	43200	221000	4260000	8610000	1210000	1220000	8370000	1560000	541000	10000000	6580000	2570000	102000
317	432.106	C21 H20 O10	isovitexin/ vitexin	flavone glycoside	(iso)flavonoids	no	L, R	NEG	no	7.63									598000	670000	1020000	80100	48900	360000	442000											37400	147000		484000	1060000			134000						154000
318	432.106	C21 H20 O10	isovitexin/ vitexin	flavone glycoside	(iso)flavonoids	no	L, R	NEG	no	8.25												58200	36900
319	448.101	C21 H20 O11	kaempferol 3-O-galactoside/ kaempferol 3-O-glucoside	flavone glycoside	(iso)flavonoids	no	L, R	NEG	yes	6.98	1170000	1180000	561000	1170000	397000	106000	44200			77300	134000					1010000	1130000	751000	941000	1000000	1050000	936000	1060000	544000	1110000	29900	148000	904000	971000	1580000	806000	1320000	607000	806000	818000	509000	804000	1030000	210000
320	594.159	C27 H30 O15	kaempferol 7-O-(6"-rhamnosyl)hexoside	flavone glycoside	(iso)flavonoids	no	L	NEG	yes	7.51					365000	240000												51500				171000																	61200
321	314.079	C17 H14 O6	luteolin-4',7-dimethylether/ irilin A/ irisolidone/ 5,7-dihydroxy-2',6-dimethoxyisoflavone	flavone/ isoflavonoid	(iso)flavonoids	no	L	NEG	no	7.24	3350000	6680000	4730000	6680000		87500	5930000	10200000
322	314.079	C17 H14 O6	luteolin-4',7-dimethylether/ irilin A/ irisolidone/ 5,7-dihydroxy-2',6-dimethoxyisoflavone	flavone/ isoflavonoid	(iso)flavonoids	no	L, R	NEG	yes	9.19							2740000	2080000	22100000	20200000	9250000	748000	268000	10300000	8350000
323	314.079	C17 H14 O6	luteolin-4',7-dimethylether/ irilin A/ irisolidone/ 5,7-dihydroxy-2',6-dimethoxyisoflavone	flavone/ isoflavonoid	(iso)flavonoids	no	L	NEG	no	9.37					3980000	8330000										766000	781000	352000	399000	2240000	1030000	2620000	438000	286000	3300000	1770000	4930000	817000	4220000	225000	2490000	490000	1830000	4490000	782000	725000	1040000	2210000	4180000
324	314.079	C17 H14 O6	luteolin-4',7-dimethylether/ irilin A/ irisolidone/ 5,7-dihydroxy-2',6-dimethoxyisoflavone	flavone/ isoflavonoid	(iso)flavonoids	no	L	NEG	no	9.79
325	422.085	C19 H18 O11	mangiferin	C-glycosyl xanthone	xanthones	yes	L, R	NEG	yes	5.45	723000000	769000000	514000000	634000000	544000000	487000000	54600000	54200000	128000000	139000000	121000000	50500000	30600000	71500000	68100000	649000000	741000000	668000000	669000000	762000000	748000000	740000000	805000000	727000000	692000000	56300000	179000000	613000000	676000000	662000000	718000000	581000000	487000000	470000000	614000000	523000000	601000000	516000000	212000000
326	584.138	C25 H28 O16	neomangiferin	C-glycosyl xanthone	xanthones	no	L, R	NEG	yes	4.42	486000	657000	333000	596000					146000	229000					45500	847000	749000	657000	377000	677000	895000	763000	671000	877000	783000			744000	892000	487000	1050000	488000	179000	298000	374000	232000	499000	512000	78500
327	584.138	C25 H28 O16	neomangiferin	C-glycosyl xanthone	xanthones	no	L, R	NEG	yes	4.66	25300000	19200000	15400000	29300000	15700000	8740000	1290000	2330000	5200000	3880000	2080000	514000	286000	1330000	1350000	2190000	1750000	2520000	1260000	3990000	4480000		1760000	7360000		84200	333000	1940000	6980000		15300000	4220000	580000	1020000	1300000	780000	2950000	993000	803000
328	286.048	C15 H10 O6	nigricanin/ kaempferol	pyranocoumarin/ flavone	other, (iso)flavonoids	no	R	NEG	yes	5.76									158000	231000	375000
329	286.048	C15 H10 O6	nigricanin/ luteolin/ kaempferol	pyranocoumarin/ flavone	other, (iso)flavonoids	no	L	NEG	no	10.15	84400	116000	91700	102000			90100	76800
330	286.048	C15 H10 O6	nigricanin/ luteolin/ kaempferol	pyranocoumarin/ flavone	other, (iso)flavonoids	no	R	NEG	no	7.9									55700	89600	70300			31800	24900
331	286.048	C15 H10 O6	nigricanin/ luteolin/ kaempferol	pyranocoumarin/ flavone	other, (iso)flavonoids	no	R	NEG	no	8.16									617000	822000	957000	78700	48300	128000	99700
332	286.048	C15 H10 O6	nigricanin/ luteolin/ kaempferol	pyranocoumarin/ flavone	(iso)flavonoids	no	R	NEG	no	8.34
333	286.048	C15 H10 O6	nigricanin/ luteolin/ kaempferol	pyranocoumarin/ flavone	other, (iso)flavonoids	no	R	NEG	no	8.5
334	286.048	C15 H10 O6	nigricanin/ luteolin/ kaempferol	pyranocoumarin/ flavone	other, (iso)flavonoids	yes	L, R	NEG	yes	8.86	82900	76200	88800	98100	914000	816000	109000	97400	92400	76800	75000	1170000	491000			625000	84300	85100	86800	75800	106000	96900	111000	74900	241000	63900	78200	32600	96600	55300	30800	360000	66700	267000	100000	95000	49300	115000	114000
335	164.047	C9 H8 O3	p-coumaric acid	phenolic acid	phenolic acids	no	L	NEG	no	4.72																														878000
336	164.047	C9 H8 O3	p-coumaric acid	phenolic acid	phenolic acids	no	L, R	NEG	no	4.84									57000	68800	55500			85900	80700				245000	353000	298000	451000					197000	269000	403000	1200000		440000	194000			311000		487000
337	164.047	C9 H8 O3	p-coumaric acid	phenolic acid	phenolic acids	no	R	NEG	no	5.61									33400	48000	72800			102000	89900
338	164.047	C9 H8 O3	p-coumaric acid	phenolic acid	phenolic acids	no	L	NEG	no	5.87																	533000
339	164.048	C9 H8 O3	p-coumaric acid	phenolic acid	phenolic acids	no	L	NEG	no	5.94																																						808000
340	164.048	C9 H8 O3	p-coumaric acid	phenolic acid	phenolic acids	no	L, R	NEG	yes	6.34	358000	517000	338000	422000	318000	368000	563000	624000	157000	183000	281000	525000	542000	242000	260000		71100		147000	193000	123000	300000		102000	68700		145000	84900				138000
341	316.058	C16 H12 O7	petunidin/ irilin D	anthocyanidin/ isoflavonoid	(iso)flavonoids	no	R	NEG	yes	5.88
342	316.058	C16 H12 O7	petunidin/ irilin D	anthocyanidin/ isoflavonoid	(iso)flavonoids	no	L, R	NEG	yes	8.2	584000	1160000	710000	1720000	88800	106000	1260000	2630000	3190000	3560000	1860000	260000	164000	1280000	1210000	31300	51800	43500		37800	57600	71700	31400	46500	160000	37700	125000	225000	144000		76100	105000	84300	202000	87700	53100	106000	60900	51100
343	316.058	C16 H12 O7	petunidin/ irilin D	anthocyanidin/ isoflavonoid	(iso)flavonoids	yes	L, R	NEG	yes	8.92	272000	448000	822000	399000	3170000	2210000	784000	1180000	216000	179000	168000	6840000	3650000	166000	166000	561000	457000	335000	1440000	123000	497000	542000	530000	234000	1300000	457000	962000	289000	690000	108000	331000	928000	844000	15100000	399000	610000	199000	261000	1560000
344	316.058	C16 H12 O7	petunidin/ irilin D	anthocyanidin/ isoflavonoid	(iso)flavonoids	no	L, R	NEG	yes	9.62	99300	134000	85200	130000	273000	190000	115000	184000						1450000	1830000	71200	71600	87000	149000	209000	124000	153000	30300	86900	77900		64700	283000	383000	2510000	27300	102000	681000	303000	323000	1320000	545000	47800	593000
345	478.111	C22 H22 O12	petunidin-3-glucoside/ isorhamnetin 3-O-galactoside/ isorhamnetin 3-O-glucoside/ 3'-hydroxyltectoridin	anthocyanin/ flavonol glycoside/ isoflavonoid glycoside	(iso)flavonoids	no	L	NEG	no	5.35																83100	64300	73700	91000	86400	97200	94400	77800	113000	79300			124000	193000		92000		78000	272000	66600	53400	100000	169000	40200
346	478.111	C22 H22 O12	petunidin-3-glucoside/ isorhamnetin 3-O-galactoside/ isorhamnetin 3-O-glucoside/ 3'-hydroxyltectoridin	anthocyanin/ flavonol glycoside/ isoflavonoid glycoside	(iso)flavonoids	no	R	NEG	no	5.69												166000	180000
347	478.111	C22 H22 O12	petunidin-3-glucoside/ isorhamnetin 3-O-galactoside/ isorhamnetin 3-O-glucoside/ 3'-hydroxyltectoridin	anthocyanin/ flavonol glycoside/ isoflavonoid glycoside	(iso)flavonoids	no	R	NEG	yes	5.81									280000					94300	83700
348	478.111	C22 H22 O12	petunidin-3-glucoside/ isorhamnetin 3-O-galactoside/ isorhamnetin 3-O-glucoside/ 3'-hydroxyltectoridin	anthocyanin/ flavonol glycoside/ isoflavonoid glycoside	(iso)flavonoids	no	L, R	NEG	yes	6.99							146000	227000	298000	256000	143000				157000												76400	1980000			192000	10500000	1380000	315000	2740000	1980000	1000000
349	478.111	C22 H22 O12	petunidin-3-glucoside/ isorhamnetin 3-O-galactoside/ isorhamnetin 3-O-glucoside/ 3'-hydroxyltectoridin	anthocyanin/ flavonol glycoside/ isoflavonoid glycoside	(iso)flavonoids	no	L	NEG	yes	7.41	854000															3120000	3020000	2230000		1650000	1220000	1360000	1820000	7190000	3160000		213000	4220000	8520000	1200000	1200000	8360000	1560000	552000	9860000	6540000	2550000
350	478.111	C22 H22 O12	petunidin-3-glucoside/ isorhamnetin 3-O-galactoside/ isorhamnetin 3-O-glucoside/ 3'-hydroxyltectoridin	anthocyanin/ flavonol glycoside/ isoflavonoid glycoside	(iso)flavonoids	no	L, R	NEG	yes	7.63					294000	133000	85200	169000																			146000			1030000									152000
351	478.111	C22 H22 O12	petunidin-3-glucoside/ isorhamnetin 3-O-galactoside/ isorhamnetin 3-O-glucoside/ 3'-hydroxyltectoridin	anthocyanin/ flavonol glycoside/ isoflavonoid glycoside	(iso)flavonoids	no	L, R	NEG	yes	8.05	118000	55500	294000	155000				37900						211000	128000	1280000	829000	4830000	164000	9990000	3130000	6620000	2270000	2540000	453000		40500	1320000	376000		198000		102000	253000	8550000	2120000	206000
352	478.111	C22 H22 O12	petunidin-3-glucoside/ isorhamnetin 3-O-galactoside/ isorhamnetin 3-O-glucoside/ 3'-hydroxyltectoridin	anthocyanin/ flavonol glycoside/ isoflavonoid glycoside	(iso)flavonoids	no	L, R	NEG	no	8.22					473000	598000						63700	38400
353	422.121	C20 H22 O10	phalerin	benzophenone	phenols	no	R	NEG	no	3.74
354	422.12	C20 H22 O10	phalerin	benzophenone	phenols	no	R	NEG	no	4.29
355	422.12	C20 H22 O10	phalerin	benzophenone	phenols	no	L, R	NEG	yes	5.19	3050000	3730000	304000	2660000			4990000	5560000							118000	759000	1120000											2220000				2070000	31800000		11900000	21800000	827000		83100
356	422.12	C20 H22 O10	phalerin	benzophenone	phenols	no	L, R	NEG	yes	5.35										112000			70900	11800000	11800000											37600
357	422.121	C20 H22 O10	phalerin	benzophenone	phenols	no	L, R	NEG	no	5.98
358	422.12	C20 H22 O10	phalerin	benzophenone	phenols	no	R	NEG	yes	6.23														2610000	2350000
359	422.12	C20 H22 O10	phalerin	benzophenone	phenols	no	R	NEG	no	7.49
360	136.052	C8 H8 O2	p-hydroxyacetophenone	acetophenone	phenols	no	R	NEG	no	4.56
361	136.052	C8 H8 O2	p-hydroxyacetophenone	acetophenone	phenols	no	R	NEG	no	5.42
362	136.053	C8 H8 O2	p-hydroxyacetophenone	acetophenone	phenols	no	R	NEG	yes	6.14									903000	859000	1260000			638000	543000
363	138.032	C7 H6 O3	p-hydroxybenzoic acid/ salicylic acid	phenolic acid	phenolic acids	no	L, R	NEG	no	3.78	100000			55900	309000	345000			12900	20300	24900	92100	65000			104000	183000	99200	101000	58300	252000	307000	129000	422000	118000	36500	64800	219000	927000	492000	83400	111000	56400	146000	204000	116000	94200	74600	87700
364	138.032	C7 H6 O3	p-hydroxybenzoic acid/ salicylic acid	phenolic acid	phenolic acids	no	L, R	NEG	no	5.67		257000	401000	387000	419000	569000	904000	783000	156000	170000	167000	154000	64500	313000	242000	31000	54600	111000	329000	181000	206000	44700	93700	65300	105000		63600	107000	110000	52400	117000	62200	163000	270000	82400	83400	134000	40300	760000
365	568.144	C25 H28 O15	polygalaxanthone III	C-glycosyl xanthone	xanthones	no	L	NEG	no	5.74																												73300						82400				177000
366	568.142	C25 H28 O15	polygalaxanthone III	C-glycosyl xanthone	xanthones	no	L	NEG	no	6.13	167000	184000	110000	147000												192000	175000	106000	155000		152000	56100	165000	124000	191000			158000	90800	218000	182000	52400	45500		74700	38000
367	568.143	C25 H28 O15	polygalaxanthone III	C-glycosyl xanthone	xanthones	no	L, R	NEG	yes	7.24	4040000	7510000	5120000	7960000	107000	118000	7100000	11700000	13700000	9540000	8230000	595000	147000	13300000	12500000
368	154.027	C7 H6 O4	protocatechuic acid	phenolic acid	phenolic acids	no	L	NEG	no	3.87
369	154.027	C7 H6 O4	protocatechuic acid	phenolic acid	phenolic acids	no	L	NEG	yes	4.01		43000		40700	845000	1190000
370	154.026	C7 H6 O4	protocatechuic acid	phenolic acid	phenolic acids	no	L	NEG	yes	4.35	173000		214000	218000	385000	866000	235000	217000									30500			26300			39100				21400			41700	18600		37000	33500				32200	29900
371	464.095	C21 H20 O12	quercetin 3-O-galactoside/ quercetin 3-O-glucoside/ delphinidin 3-O-beta-D-glucoside	flavone glycoside/ anthocyanin	(iso)flavonoids	no	L	NEG	yes	5.34	116000	125000		88900												234000	285000	246000	232000	226000	253000	279000	255000	269000	261000		32200	260000	360000	188000	267000	137000	101000	345000	203000	117000	260000	194000
372	464.094	C21 H20 O12	quercetin 3-O-galactoside/ quercetin 3-O-glucoside/ delphinidin 3-O-beta-D-glucoside	flavone glycoside/ anthocyanin	(iso)flavonoids	no	R	NEG	no	6.71
373	464.095	C21 H20 O12	quercetin 3-O-galactoside/ quercetin 3-O-glucoside/ delphinidin 3-O-beta-D-glucoside	flavone glycoside/ anthocyanin	(iso)flavonoids	no	L, R	NEG	yes	6.94	11800000	7080000	10400000	11100000	534000		217000	407000	1420000	1790000	1670000			1780000	1880000	42800000	31200000	36900000	15100000	27700000	26400000	45300000	39500000	62800000	33300000	747000	4820000	26600000	65800000	21600000	40100000	4930000	12700000	3750000	39700000	23700000	23000000	2980000	322000
374	302.043	C15 H10 O7	quercetin/ delphinidin	flavone/ anthocyanidin	(iso)flavonoids	no	R	NEG	yes	6.02									546000	666000	1010000			85900	150000
375	302.043	C15 H10 O7	quercetin/ delphinidin	flavone/ anthocyanidin	(iso)flavonoids	no	L, R	NEG	yes	8.55																62300	54500	62700	58700	95800	68300	77000	65800	118000	61000			293000	472000	1510000	48700	125000	288000	21100	163000	752000	266000	18900	186000
376	302.043	C15 H10 O7	quercetin	flavone	(iso)flavonoids	no	L, R	NEG	yes	8.02	44500											109000	52200
377	228.078	C14 H12 O3	resveratrol	stilbene	stilbenes	no	R	NEG	no	10.15												82100
378	228.078	C14 H12 O3	resveratrol	stilbene	stilbenes	no	R	NEG	no	6.71
379	228.079	C14 H12 O3	resveratrol	stilbene	stilbenes	no	L	NEG	no	8.27
380	228.078	C14 H12 O3	resveratrol	stilbene	stilbenes	no	R	NEG	no	9.2										44300	52400	16400		1120000	947000
381	228.078	C14 H12 O3	resveratrol	stilbene	stilbenes	no	L, R	NEG	no	9.5	454000	539000	548000	789000			16800	19900	1270000	1250000	1620000			55700	46200		15600	40300	108000		117000		19000	38900	128000												80200
382	228.078	C14 H12 O3	resveratrol	stilbene	stilbenes	no	R	NEG	no	9.96
383	574.423	C35 H58 O6	stigmasterol-3-O-beta-D-glucopyranoside	sterol glycoside	steroids	yes	R	NEG	no	15.83									163000	177000	227000	340000	395000	308000	267000
384	462.116	C22 H22 O11	swertiajaponin/ tectoridin/ tectorigenin-4'-O-beta-glucoside	flavone glycoside/ isoflavonoid/ isoflavonoid glycoside	(iso)flavonoids	no	R	NEG	no	4.74
385	462.116	C22 H22 O11	swertiajaponin/ tectoridin/ tectorigenin-4'-O-beta-glucoside	flavone glycoside/ isoflavonoid/ isoflavonoid glycoside	(iso)flavonoids	no	L	NEG	yes	5.79
386	462.115	C22 H22 O11	swertiajaponin/ tectoridin/ tectorigenin-4'-O-beta-glucoside	flavone glycoside/ isoflavonoid/ isoflavonoid glycoside	(iso)flavonoids	no	L	NEG	yes	6.44																										1610000			23900000		2330000
387	462.115	C22 H22 O11	swertiajaponin/ tectoridin/ tectorigenin-4'-O-beta-glucoside	flavone glycoside/ isoflavonoid/ isoflavonoid glycoside	(iso)flavonoids	no	R	NEG	no	6.77															101000
388	462.116	C22 H22 O11	swertiajaponin/ tectoridin/ tectorigenin-4'-O-beta-glucoside	flavone glycoside/ isoflavonoid/ isoflavonoid glycoside	(iso)flavonoids	no	R	NEG	yes	7.24									1020000	675000	531000	121000	144000	179000	244000
389	462.116	C22 H22 O11	swertiajaponin/ tectoridin/ tectorigenin-4'-O-beta-glucoside	flavone glycoside/ isoflavonoid/ isoflavonoid glycoside	(iso)flavonoids	no	R	NEG	yes	7.42														113000	92200
390	462.116	C22 H22 O11	swertiajaponin/ tectoridin/ tectorigenin-4'-O-beta-glucoside	flavone glycoside/ isoflavonoid/ isoflavonoid glycoside	(iso)flavonoids	no	L, R	NEG	no	7.58									554000	363000
391	446.121	C22 H22 O10	swertisin/ 4'-O-methylapigenin 6-C-hexoside/ 4'-O-methylapigenin 8-C-hexoside	flavone glycoside	(iso)flavonoids	no	L	NEG	yes	6.83	49800000	58700000	29700000	53600000			3240000									41900000	37200000	23700000	22600000	35100000	31600000	33800000	39600000	28700000	31500000	2050000	3750000	17400000	12000000	12400000	39500000	2920000	48700000	1370000	21500000	49900000	15900000	31500000	8250000
392	446.121	C22 H22 O10	swertisin/ 4'-O-methylapigenin 6-C-hexoside/ 4'-O-methylapigenin 8-C-hexoside	flavone glycoside	(iso)flavonoids	no	L	NEG	no	7.12			1600000	4700000				3610000																										396000
393	446.121	C22 H22 O10	swertisin/ 4'-O-methylapigenin 6-C-hexoside/ 4'-O-methylapigenin 8-C-hexoside	flavone glycoside	(iso)flavonoids	no	L	NEG	no	7.73	260000	290000	239000	448000	55700	31100	487000	577000																			98000					160000		103000
394	446.121	C22 H22 O10	swertisin/ 4'-O-methylapigenin 6-C-hexoside/ 4'-O-methylapigenin 8-C-hexoside	flavone glycoside	(iso)flavonoids	no	L	NEG	no	8.51																234000	218000	382000		1710000	359000	1160000	195000	689000	155000			2730000	275000					142000	2050000	2190000
395	300.063	C16 H12 O6	tectorigenin	flavone	(iso)flavonoids	yes	L, R	NEG	yes	9.08	11700000	15800000	19000000	26100000			16700000	22100000	11900000	11000000	15800000	4330000	4110000	9910000	10600000	202000	282000	61400			131000	269000	60200	145000	2850000	316000	1720000	289000	169000		553000	68800	340000		206000	66400	409000	498000	150000
396	490.168	C21 H30 O13	tectoruside	phenol glycoside	phenols	no	L, R	NEG	yes	4.53	902000	825000	521000	3620000			1060000	3070000	271000	114000	159000			546000	403000
397	490.169	C21 H30 O13	tectoruside	phenol glycoside	phenols	no	L	NEG	no	4.92			156000													87900				116000		75200			53000						73000		48900	47600			64700
398	490.168	C21 H30 O13	tectoruside	phenol glycoside	phenols	no	L	NEG	no	5.36	21500	34200	29100		26500	31600
399	490.168	C21 H30 O13	tectoruside	phenol glycoside	phenols	no	L	NEG	no	5.47
400	490.169	C21 H30 O13	tectoruside	phenol glycoside	phenols	no	L	NEG	no	5.65					154000			33800
401	168.042	C8 H8 O4	vanillic acid	phenolic acid	phenolic acids	no	R	NEG	no	5.41
402	168.042	C8 H8 O4	vanillic acid	phenolic acid	phenolic acids	no	R	NEG	no	5.51														143000	142000
403	168.042	C8 H8 O4	vanillic acid	phenolic acid	phenolic acids	no	R	NEG	yes	6.89									79200	74800	102000			23700	23300
404	326.043	C17 H10 O7	1,11-dihydroxy-9,10-methylenedioxy-12a-dehydrorotenoid/ irisoid D	12a-dehydrorotenoid/ peltogynoid	(iso)flavonoids	no	R	POS	yes	10.59
405	326.042	C17 H10 O7	1,11-dihydroxy-9,10-methylenedioxy-12a-dehydrorotenoid/ irisoid D	12a-dehydrorotenoid/ peltogynoid	(iso)flavonoids	no	R	POS	no	4.06										25700				23600
406	326.043	C17 H10 O7	1,11-dihydroxy-9,10-methylenedioxy-12a-dehydrorotenoid/ irisoid D	12a-dehydrorotenoid/ peltogynoid	(iso)flavonoids	no	R	POS	no	9.88
407	362.1	C18 H18 O8	2,3-dihydroirigenin	isoflavonoid	(iso)flavonoids	no	L, R	POS	yes	8.52	32700	78400	29500	88100	73100	168000	679000	1080000		185000		162000	58200	8040000	10600000			15600	928000	342000	50800		12100					13800	232000	35600	47800	104000	224000	153000	35400	205000	63900		103000
408	260.069	C14 H12 O5	2,6,4'-trihydroxy-4-methoxybenzophenone	benzophenone	phenols	no	R	POS	yes	5.48										66100			23200	2000000	2360000
409	260.069	C14 H12 O5	2,6,4'-trihydroxy-4-methoxybenzophenone	benzophenone	phenols	no	R	POS	no	7.96														374000	310000
410	360.085	C18 H16 O8	3',4',6-trimethoxy-5',7,8-trihydroxyisoflavone	isoflavonoid	(iso)flavonoids	no	L, R	POS	yes	11.41	45000	76400	55700	72500	20000	31300	1130000	877000						2290000	1700000		11800	34400	875000	50200	161000	33900	22100		15500	13500	58100	12400	108000	19600	24300	18800	130000	85400	53200	148000	59200	22900	297000
411	360.085	C18 H16 O8	3',4',6-trimethoxy-5',7,8-trihydroxyisoflavone	isoflavonoid	(iso)flavonoids	no	L, R	POS	yes	9.07	1590000	2600000	2740000	1470000			2480000	2110000	2660000	2620000	4210000	121000	41300	5370000	5150000
412	284.068	C16 H12 O5	3-O-methylgalangin/ acacetin/ genkwanin/ izalpinin	flavone	(iso)flavonoids	no	R	POS	yes	11.07									55700	67300	69500	204000	31700	8510	9920
413	284.068	C16 H12 O5	3-O-methylgalangin/ acacetin/ genkwanin/ izalpinin	flavone	(iso)flavonoids	no	R	POS	no	11.94
414	284.068	C16 H12 O5	3-O-methylgalangin/ acacetin/ genkwanin/ izalpinin	flavone	(iso)flavonoids	no	R	POS	no	9.98									54200	34900	39800	17800
415	638.185	C29 H34 O16	3-rutinoside of malvidin/ 7-O-methyltectorigenin 4'-O-(6"-hexosyl)hexoside	anthocyanin/ isoflavonoid glycoside	(iso)flavonoids	no	L	POS	yes	7.47	413000						490000									392000	426000	339000	430000	512000	640000	559000	258000	469000	346000	711000	930000	1090000	309000	128000	775000	348000	545000	282000	310000	250000	298000	193000	231000
416	638.186	C29 H34 O16	3-rutinoside of malvidin/ 7-O-methyltectorigenin 4'-O-(6"-hexosyl)hexoside	anthocyanin/ isoflavonoid glycoside	(iso)flavonoids	no	L, R	POS	yes	8.35	8170000	12300000	13700000	29600000				288000	20200000	13100000	6050000	421000	229000	239000	144000														147000	47600
417	638.184	C29 H34 O16	3-rutinoside of malvidin/ 7-O-methyltectorigenin 4'-O-(6"-hexosyl)hexoside	anthocyanin/ isoflavonoid glycoside	(iso)flavonoids	no	R	POS	no	8.92														373000	411000
418	638.185	C29 H34 O16	3-rutinoside of malvidin/ 7-O-methyltectorigenin 4'-O-(6"-hexosyl)hexoside	anthocyanin/ isoflavonoid glycoside	(iso)flavonoids	no	R	POS	yes	9.12									5010000	2940000	944000	70500	37300
419	332.089	C17 H16 O7	4',7-di-O-methyldihydroquercetin/ 5,7,3'-trihydroxy-6,4'-dimethoxyflavanone	flavone	(iso)flavonoids	no	R	POS	no	10.07
420	332.089	C17 H16 O7	4',7-di-O-methyldihydroquercetin/ 5,7,3'-trihydroxy-6,4'-dimethoxyflavanone	flavone	(iso)flavonoids	no	L	POS	no	5.64	239000	173000	266000				207000	219000																								38300	40600
421	332.089	C17 H16 O7	4',7-di-O-methyldihydroquercetin/ 5,7,3'-trihydroxy-6,4'-dimethoxyflavanone	flavone	(iso)flavonoids	no	R	POS	yes	6.23									252000	187000	175000
422	332.09	C17 H16 O7	4',7-di-O-methyldihydroquercetin/ 5,7,3'-trihydroxy-6,4'-dimethoxyflavanone	flavone	(iso)flavonoids	no	L, R	POS	yes	6.86	268000	394000	356000	759000			164000	279000	5830000	4500000	3320000	83700	40400	210000	229000														77700										67900
423	332.09	C17 H16 O7	4',7-di-O-methyldihydroquercetin/ 5,7,3'-trihydroxy-6,4'-dimethoxyflavanone	flavone	(iso)flavonoids	no	L, R	POS	yes	8.24	118000	174000	146000	174000			327000	512000	517000	374000	368000	28000	19100	657000	976000			53600	402000	67000	204000	25200	45500	59400					351000	52600	49900	115000	64600	359000	37200	18300	97900		207000
424	332.09	C17 H16 O7	4',7-di-O-methyldihydroquercetin/ 5,7,3'-trihydroxy-6,4'-dimethoxyflavanone	flavone	(iso)flavonoids	no	L, R	POS	yes	8.8			109000	63300		87200			3310000	1360000	4250000	71400	26400	5090000	3950000							103000
425	332.089	C17 H16 O7	4',7-di-O-methyldihydroquercetin/ 5,7,3'-trihydroxy-6,4'-dimethoxyflavanone	flavone	(iso)flavonoids	no	L	POS	no	9.31																	10900	59800	204000		243000	30400	34700	90000	46500				64400	89400	52600	57900	90500	131000	68400	48200	50000	28900	141000
426	332.09	C17 H16 O7	4',7-di-O-methyldihydroquercetin/ 5,7,3'-trihydroxy-6,4'-dimethoxyflavanone	flavone	(iso)flavonoids	no	L, R	POS	yes	9.6	1480000	1850000	1780000	1620000	166000	514000	769000	1090000	1910000	1830000	2140000	224000	85600	794000	749000	108000	224000	1020000	2850000	112000	3980000	554000	518000	1380000	1340000	72300	205000	131000	979000	1460000	849000	776000	1650000	1830000	1160000	912000	908000	701000	1630000
427	166.063	C9 H10 O3	4'-hydroxy-3'-methoxyacetophenone/ 3-hydroxy-5-methoxyacetophenone	acetophenone	phenols	no	L, R	POS	yes	6.56	266000	317000	300000	1450000			1090000	1580000	486000	517000	656000			1000000	1270000
428	166.063	C9 H10 O3	4'-hydroxy-3'-methoxyacetophenone/ isopeonol/ 3-hydroxy-5-methoxyacetophenone	acetophenone	phenols	no	R	POS	yes	8.39									46700	71000	105000	152000	108000	134000	135000
429	386.1	C20 H18 O8	5,3',4',5'-tetramethoxy-6,7-methylenedioxyisoflavone	isoflavonoid	(iso)flavonoids	yes	L, R	POS	yes	10.38	20300000	14400000	22800000	31100000	2780000	11800000	6090000	11500000	474000000	542000000	618000000	23200000	6590000	794000000	627000000	888000	1230000	97700	532000	573000	359000	352000	237000	241000	307000	2490000	9760000	151000	307000	1150000	276000	461000	2090000	77600	249000	243000	106000	145000	1460000
430	300.063	C16 H12 O6	5,7,4'-trihydroxy-6-methoxyflavone/ 2',5-dihydroxy-6,7-methylenedioxyflavanone/ 3-O-methylkaempferol/ rhamnocitrin/ irilin B	flavone/ flavanone	(iso)flavonoids	no	R	POS	yes	11.27
431	300.063	C16 H12 O6	5,7,4'-trihydroxy-6-methoxyflavone/ 2',5-dihydroxy-6,7-methylenedioxyflavanone/ 3-O-methylkaempferol/ rhamnocitrin/ irilin B	flavone/ flavanone	(iso)flavonoids	no	L, R	POS	yes	9.81					330000	177000			343000	299000	334000	1660000	939000	1210000	730000
432	300.063	C16 H12 O6	5,7,4'-trihydroxy-6-methoxyflavone/ 2',5-dihydroxy-6,7-methylenedioxyflavanone/ 7-O-methylluteolin/ 3-O-methylkaempferol/ rhamnocitrin/ irilin B	flavone/ flavanone	(iso)flavonoids	no	R	POS	no	10.08
433	300.063	C16 H12 O6	5,7,4'-trihydroxy-6-methoxyflavone/ 2',5-dihydroxy-6,7-methylenedioxyflavanone/ 7-O-methylluteolin/ 3-O-methylkaempferol/ rhamnocitrin/ irilin B	flavone/ flavanone	(iso)flavonoids	no	R	POS	no	10.44
434	300.064	C16 H12 O6	5,7,4'-trihydroxy-6-methoxyflavone/ 2',5-dihydroxy-6,7-methylenedioxyflavanone/ 7-O-methylluteolin/ 3-O-methylkaempferol/ rhamnocitrin/ irilin B	flavone/ flavanone	(iso)flavonoids	no	R	POS	yes	6.73									418000	302000	98600			62800	60900
435	300.063	C16 H12 O6	5,7,4'-trihydroxy-6-methoxyflavone/ 2',5-dihydroxy-6,7-methylenedioxyflavanone/ 7-O-methylluteolin/ 3-O-methylkaempferol/ rhamnocitrin/ irilin B	flavone/ flavanone	(iso)flavonoids	no	R	POS	yes	8.92									84900	116000	110000			115000	119000
436	300.063	C16 H12 O6	5,7,4'-trihydroxy-6-methoxyflavone/ 2',5-dihydroxy-6,7-methylenedioxyflavanone/ 7-O-methylluteolin/ 3-O-methylkaempferol/ rhamnocitrin/ irilin B	flavone/ flavanone	(iso)flavonoids	no	R	POS	no	9.3												637000	757000
437	300.063	C16 H12 O6	5,7,4'-trihydroxy-6-methoxyflavone/ 2',5-dihydroxy-6,7-methylenedioxyflavanone/ 7-O-methylluteolin/ 3-O-methylkaempferol/ rhamnocitrin/ irilin B	flavone/ flavanone	(iso)flavonoids	no	R	POS	yes	9.74									200000	283000	192000		313000	420000	386000
438	208.037	C10 H8 O5	5,7-dihydroxy-6-methoxychromon	chromone	phenols	yes	L	POS	no	1.79	419000	242000	146000	427000	69200		236000	271000								1270000	1100000	1110000	1100000	760000	1100000	1010000	671000	526000	1000000	625000	840000	324000	1770000	747000	465000	857000	507000	226000	708000	635000	200000	1060000	117000
439	208.037	C10 H8 O5	5,7-dihydroxy-6-methoxychromon	chromone	phenols	no	L, R	POS	no	2.03	548000	324000	192000	552000			316000	419000								1420000	1240000	1170000	1190000	958000	1210000	1040000	814000	680000	1030000	754000	1100000	383000	2060000	901000	531000	923000	659000	276000	828000	748000	239000	1220000	187000
440	208.037	C10 H8 O5	5,7-dihydroxy-6-methoxychromon	chromone	phenols	no	L	POS	no	3.32					97700	140000
441	208.037	C10 H8 O5	5,7-dihydroxy-6-methoxychromon	chromone	phenols	no	R	POS	no	5.27
442	208.037	C10 H8 O5	5,7-dihydroxy-6-methoxychromon	chromone	phenols	no	R	POS	yes	6.9									235000	167000	127000
443	208.037	C10 H8 O5	5,7-dihydroxy-6-methoxychromon	chromone	phenols	no	R	POS	no	7.25												341000	402000
444	208.037	C10 H8 O5	5,7-dihydroxy-6-methoxychromon	chromone	phenols	no	R	POS	no	8.26									20600	17100	17800			36100	49400
445	208.037	C10 H8 O5	5,7-dihydroxy-6-methoxychromon	chromone	phenols	no	L, R	POS	no	9.6	65200	86800	90900	89100			38000	57000	103000	100000	118000			49400	46500			47800	124000		149000	25200	23100	55800	53500				43500	55500	31700	31800	76900	80000	43400	41100	38400	29600	86100
446	208.037	C10 H8 O5	5,7-dihydroxy-6-methoxychromon	chromone	phenols	no	L, R	POS	no	9.74							58600	91800						167000	129000				35500
447	346.287	C23 H38 O2	5-[(Z)-heptadec-10-enyl]benzene-1,3-diol	alkyl resorcinol	phenols	yes	L	POS	no	13.57	1100000	1440000	512000	105000	1890000	3680000	1900000	1650000								536000	539000	401000	346000	374000	792000	483000	528000	526000	474000	129000	109000	445000	348000	111000	416000	369000	282000	270000	349000	397000	242000	508000	447000
448	648.208	C31 H36 O15	5-hydroxyl-4',7-dimethoxyflavone-6-C-(O-(a-L-3''-acetylrhamnopyranosyl)-1-2-?-D-glucopyranoside)	flavone glycoside	(iso)flavonoids	no	R	POS	no	5.93
449	648.206	C31 H36 O15	5-hydroxyl-4',7-dimethoxyflavone-6-C-(O-(a-L-3''-acetylrhamnopyranosyl)-1-2-?-D-glucopyranoside)	flavone glycoside	(iso)flavonoids	no	L	POS	yes	8.68				75200																						94900000	90200000		752000	132000	116000	102000	571000	250000	923000
450	648.206	C31 H36 O15	5-hydroxyl-4',7-dimethoxyflavone-6-C-(O-(a-L-3''-acetylrhamnopyranosyl)-1-2-?-D-glucopyranoside)	flavone glycoside	(iso)flavonoids	no	L, R	POS	yes	8.82				88800			77700	102000								2320000	20500000	155000	99800	132000		55200	31700000	5270000	724000													24100	42000
451	648.206	C31 H36 O15	5-hydroxyl-4',7-dimethoxyflavone-6-C-(O-(a-L-3''-acetylrhamnopyranosyl)-1-2-?-D-glucopyranoside)	flavone glycoside	(iso)flavonoids	no	L	POS	yes	8.96																										49700000	52900000		177000		30700		147000	71500	228000
452	648.206	C31 H36 O15	5-hydroxyl-4',7-dimethoxyflavone-6-C-(O-(a-L-3''-acetylrhamnopyranosyl)-1-2-?-D-glucopyranoside)	flavone glycoside	(iso)flavonoids	no	L	POS	yes	9.5				56600			293000	235000																		296000000	410000000	32400	552000	128000	121000	83900	460000	241000	909000
453	476.132	C23 H24 O11	6,4'-dimethoxy-5-hydroxyflavone 7-glucoside/ 4'-methyltectorigenin-7-glucoside (1. conformer)/ 4'-methyltectorigenin-7-glucoside (2. conformer)/ irisolidone-7-O-a-D-glucoside	flavone glycoside/ isoflavonoid glycoside	(iso)flavonoids	no	R	POS	no	8.79
454	476.132	C23 H24 O11	6,4'-dimethoxy-5-hydroxyflavone 7-glucoside/ 4'-methyltectorigenin-7-glucoside (1. conformer)/ 4'-methyltectorigenin-7-glucoside (2. conformer)	flavone glycoside/ isoflavonoid glycoside	(iso)flavonoids	no	R	POS	yes	6.72									150000	133000	105000			51100	63800
455	476.131	C23 H24 O11	6,4'-dimethoxy-5-hydroxyflavone 7-glucoside/ 4'-methyltectorigenin-7-glucoside (1. conformer)/ 4'-methyltectorigenin-7-glucoside (2. conformer)	flavone glycoside/ isoflavonoid glycoside	(iso)flavonoids	no	L, R	POS	yes	6.92	837000	947000	1070000	1080000			419000	443000	333000	268000	187000	27200	14200			540000	595000	467000	1000000	1360000	1320000	1330000	748000	580000	702000	234000	404000	1590000	1960000		364000	263000	466000	8470000	456000	489000	1690000	876000	3810000
456	476.132	C23 H24 O11	6,4'-dimethoxy-5-hydroxyflavone 7-glucoside/ 4'-methyltectorigenin-7-glucoside (1. conformer)/ 4'-methyltectorigenin-7-glucoside (2. conformer)	flavone glycoside/ isoflavonoid glycoside	(iso)flavonoids	no	R	POS	yes	8.39									6730000	4040000	2080000	236000	97600
457	476.132	C23 H24 O11	6,4'-dimethoxy-5-hydroxyflavone 7-glucoside/ 4'-methyltectorigenin-7-glucoside (1. conformer)/ 4'-methyltectorigenin-7-glucoside (2. conformer)	flavone glycoside/ isoflavonoid glycoside	(iso)flavonoids	no	R	POS	yes	8.59												809000	340000
458	476.132	C23 H24 O11	6,4'-dimethoxy-5-hydroxyflavone 7-glucoside/ 4'-methyltectorigenin-7-glucoside (1. conformer)/ 4'-methyltectorigenin-7-glucoside (2. conformer)	flavone glycoside/ isoflavonoid glycoside	(iso)flavonoids	no	L, R	POS	yes	9.21	5700000	7730000	5840000	10200000	24400	27600	109000	132000	83100000	76700000	33200000	5140000	2020000	1500000	379000		17100	7440					15300				17800	21500	200000	36000	38300	21000		64900	17300	55600			26000
459	428.364	C29 H48 O2	7-beta-hydroxystigmast-4-en-3-one	steroid	steroids	no	R	POS	no	13.76										36600	62500			53700	58600
460	428.365	C29 H48 O2	7-beta-hydroxystigmast-4-en-3-one	steroid	steroids	no	L	POS	no	14.82		104000																68700								106000	70200	325000	288000	271000	289000	310000	234000	448000	412000	193000
461	428.365	C29 H48 O2	7-beta-hydroxystigmast-4-en-3-one	steroid	steroids	no	R	POS	yes	15.47									1080000	919000	977000	95600	73000	126000	138000
462	428.366	C29 H48 O2	7-beta-hydroxystigmast-4-en-3-one	steroid	steroids	yes	L, R	POS	yes	15.7	23000000	17000000	16100000	17900000	29500000	10100000	18800000	18300000	2590000	1650000	3250000	507000	373000	2550000	2880000	19200000	19100000	28300000	12900000	31600000	26000000	18200000	17500000	22900000	16100000	28400000	16000000	24000000	12800000	6730000	21000000	29500000	17800000	27500000	27100000	11100000	18900000	22400000	13400000
463	302.079	C16 H14 O6	7-O-methylaromadendrin/ dihydrokaempferide	flavanone/ flavanonol	(iso)flavonoids	no	R	POS	yes	8.21									287000	267000	242000			92200	94100
464	302.079	C16 H14 O6	7-O-methylaromadendrin/ hesperetin/ dihydrokaempferide/ 5,7,4'-trihydroxy-6-methoxyflavanone	flavanone/ flavanonol	(iso)flavonoids	no	L	POS	yes	12.26	44700	11300	29000	10500														12700		16100							15500	364000	435000	3700000	15400		27200	54200	1200000	80700
465	302.079	C16 H14 O6	7-O-methylaromadendrin/ hesperetin/ dihydrokaempferide/ 5,7,4'-trihydroxy-6-methoxyflavanone	flavanone/ flavanonol	(iso)flavonoids	no	L, R	POS	yes	6.77	257000	393000	335000	935000					3410000	3000000	1640000	97300
466	302.079	C16 H14 O6	7-O-methylaromadendrin/ hesperetin/ dihydrokaempferide/ 5,7,4'-trihydroxy-6-methoxyflavanone	flavanone/ flavanonol	(iso)flavonoids	no	R	POS	yes	8.98
467	302.079	C16 H14 O6	7-O-methylaromadendrin/ hesperetin/ dihydrokaempferide/ 5,7,4'-trihydroxy-6-methoxyflavanone	flavanone/ flavanonol	(iso)flavonoids	no	L, R	POS	yes	9.56	1200000	1290000	1640000	1830000			41200	61100	2420000	2480000	2380000	159000	47500	95000	79200	38700	79500	130000	338000	24400	405000	11500	82700	121000	445000				41300		11700						244000		20600
468	302.079	C16 H14 O6	7-O-methylaromadendrin/ hesperetin/ dihydrokaempferide	flavanone/ flavanonol	(iso)flavonoids	no	L	POS	no	10.04					30900	30800										10900			17900
469	436.1	C20 H20 O11	7-O-methylmangiferin/ irisxanthone/ 7-O-methylisomangiferin	C-glycosyl xanthone	xanthones	no	R	POS	no	3.74
470	436.102	C20 H20 O11	7-O-methylmangiferin/ irisxanthone/ 7-O-methylisomangiferin	C-glycosyl xanthone	xanthones	no	L	POS	no	4.02						109000
471	436.101	C20 H20 O11	7-O-methylmangiferin/ irisxanthone/ 7-O-methylisomangiferin	C-glycosyl xanthone	xanthones	no	R	POS	yes	6.53									5730000	8010000	8650000	647000	418000	9480000	9400000
472	436.101	C20 H20 O11	7-O-methylmangiferin/ irisxanthone/ 7-O-methylisomangiferin	C-glycosyl xanthone	xanthones	no	R	POS	yes	6.78									431000	689000	988000	54900	28900	742000	717000
473	638.185	C29 H34 O16	7-O-methyltectorigenin 4'-O-(6"-hexosyl)hexoside	isoflavonoid glycoside	(iso)flavonoids	no	L	POS	yes	6.73																																							77000
474	344.09	C18 H16 O7	9-methoxyirispurinol/ eupatorin	12a-hydroxyrotenoid/ flavone	(iso)flavonoids	no	L	POS	yes	10.33																147000	151000	185000	398000	89100	67800	83100	172000	129000	433000							71700	369000	6130000	440000
475	344.09	C18 H16 O7	9-methoxyirispurinol/ eupatorin	12a-hydroxyrotenoid/ flavone	(iso)flavonoids	no	L, R	POS	yes	10.51	436000	298000	584000	241000		27100	281000	198000			242000			1540000	1340000	59500	72600	55100	368000	144000	24900	55000	129000	74700	132000	662000	1630000	1530000	1070000	2220000	350000	502000	5240000	40300000	5770000	5670000	430000	1300000	10700000
476	344.09	C18 H16 O7	9-methoxyirispurinol/ eupatorin	12a-hydroxyrotenoid/ flavone	(iso)flavonoids	no	R	POS	yes	11.04
477	344.09	C18 H16 O7	9-methoxyirispurinol/ eupatorin	12a-hydroxyrotenoid/ flavone	(iso)flavonoids	no	L	POS	no	11.34					11000	13900										38400	49600	15600	20600	88700	17300	31400		21200	44700	28500	15300	13000	22600		10900	64900	41800		41200		42200	11100	94700
478	344.089	C18 H16 O7	9-methoxyirispurinol/ eupatorin	12a-hydroxyrotenoid/ flavone	(iso)flavonoids	no	R	POS	yes	11.76
479	344.09	C18 H16 O7	9-methoxyirispurinol/ eupatorin	12a-hydroxyrotenoid/ flavone	(iso)flavonoids	no	L	POS	no	12.21																		12200	61500		10100							16200	11800	22900	27900		23300		15600	45200	12800
480	344.089	C18 H16 O7	9-methoxyirispurinol/ eupatorin	12a-hydroxyrotenoid/ flavone	(iso)flavonoids	no	R	POS	no	5.79									444000	462000	652000
481	344.09	C18 H16 O7	9-methoxyirispurinol/ eupatorin	12a-hydroxyrotenoid/ flavone	(iso)flavonoids	no	L, R	POS	yes	9.33												81300	64800
482	344.09	C18 H16 O7	9-methoxyirispurinol/ eupatorin	12a-hydroxyrotenoid/ flavone	(iso)flavonoids	no	L	POS	no	9.87					103000	282000														36500		29600				21900		194000	63900		119000	178000	1200000	22200000	607000				289000
483	456.36	C30 H48 O3	a-dehydroirigermanal/ missourin	triterpenoid	terpenoids	no	R	POS	no	12.87												5690000	5680000
484	456.36	C30 H48 O3	a-dehydroirigermanal/ missourin	triterpenoid	terpenoids	no	L, R	POS	yes	12.93						1920000						20700000	24600000																					5620000					5230000
485	456.36	C30 H48 O3	a-dehydroirigermanal/ missourin	triterpenoid	terpenoids	no	L	POS	yes	13.04	237000	356000	759000	369000			654000	468000								320000	267000	607000	508000	876000	437000	708000	528000	469000	256000	555000	1640000	830000	113000		934000	411000	53400		88300	57700	358000	692000
486	456.361	C30 H48 O3	a-dehydroirigermanal/ missourin	triterpenoid	terpenoids	yes	L, R	POS	yes	13.15	6100000	8200000	6890000	5400000	1380000	2270000	7140000	8930000	30900000	29900000	29100000	6530000	3930000	28000000	31700000	2220000	2290000	6060000	2850000	4770000	3020000	4800000	3730000	3390000	1700000	3480000	8740000	5260000	664000		6010000	2470000	419000	2750000	480000	384000	3640000	4020000	8180000
487	456.36	C30 H48 O3	a-dehydroirigermanal/ missourin	triterpenoid	terpenoids	no	L	POS	yes	13.46	267000	346000																		534000																	745000	443000
488	456.361	C30 H48 O3	a-dehydroirigermanal/ missourin	triterpenoid	terpenoids	no	R	POS	yes	13.76									5030000	5950000	9080000			8260000	8330000
489	456.361	C30 H48 O3	a-dehydroirigermanal/ missourin	triterpenoid	terpenoids	yes	R	POS	yes	16.02									2540000	2390000	784000			1350000	859000
490	456.36	C30 H48 O3	a-dehydroirigermanal/ missourin	triterpenoid	terpenoids	no	R	POS	yes	16.2									894000	483000	212000			365000	176000
491	456.36	C30 H48 O3	a-dehydroirigermanal/ missourin	triterpenoid	terpenoids	no	R	POS	yes	16.57
492	456.36	C30 H48 O3	a-dehydroirigermanal/ missourin	triterpenoid	terpenoids	no	L, R	POS	yes	16.67	295000	543000	738000	341000	81400	178000	388000	403000	812000	620000	264000			406000	324000			162000		165000	146000	146000			48300									124000			85800	303000	206000
493	286.084	C16 H14 O5	alpinone	flavanonol	(iso)flavonoids	no	R	POS	yes	10.8									632000	728000	871000			46500	60700
494	286.084	C16 H14 O5	alpinone	flavanonol	(iso)flavonoids	no	R	POS	no	11.12									123000	86400	168000	181000	208000	28900	38300
495	286.084	C16 H14 O5	alpinone	flavanonol	(iso)flavonoids	no	R	POS	yes	8.48									53200	48600	43400
496	286.084	C16 H14 O5	alpinone	flavanonol	(iso)flavonoids	no	R	POS	yes	9.2									178000	192000	274000	31100	18800
497	594.159	C27 H30 O15	apigenin 8-C-(2"-hexosyl)hexoside/ kaempferol 7-O-(6"-rhamnosyl)hexoside	flavone glycoside	(iso)flavonoids	no	L	POS	yes	5.05	86300	102000	180000	114000												28200				35900	30100	20200			23600		37500		76500		67200	46800
498	594.16	C27 H30 O15	apigenin 8-C-(2"-hexosyl)hexoside/ kaempferol 7-O-(6"-rhamnosyl)hexoside	flavone glycoside	(iso)flavonoids	no	L	POS	yes	5.9	113000	107000	75200	184000				79500									38700	83900	54600	48800	46500					55300	138000						29400
499	594.16	C27 H30 O15	apigenin 8-C-(2"-hexosyl)hexoside/ kaempferol 7-O-(6"-rhamnosyl)hexoside	flavone glycoside	(iso)flavonoids	no	L	POS	yes	6.48	120000	45000	20900	44100	2350000	202000		19600								75700	57300	67900				67200	46800	51400	48700								12200			49900	45900	74300	19900
500	298.084	C17 H14 O5	apigenin-4',7-dimethylether	flavone	(iso)flavonoids	no	R	POS	yes	10.35
501	298.083	C17 H14 O5	apigenin-4',7-dimethylether	flavone	(iso)flavonoids	no	R	POS	yes	11.06										40300
502	298.084	C17 H14 O5	apigenin-4',7-dimethylether	flavone	(iso)flavonoids	no	R	POS	no	12.22												304000
503	298.084	C17 H14 O5	apigenin-4',7-dimethylether	flavone	(iso)flavonoids	no	L	POS	yes	12.8	686000	275000	344000	30000			128000	56200								153000	122000	275000	476000	805000	28100	47700	249000	176000	263000	77200	291000	6410000	4420000	1730000	443000	18600	183000	1020000	1260000	9620000	545000	214000	19300
504	298.084	C17 H14 O5	apigenin-4',7-dimethylether	flavone	(iso)flavonoids	no	R	POS	no	13.01
505	298.084	C17 H14 O5	apigenin-4',7-dimethylether	flavone	(iso)flavonoids	no	R	POS	no	8.67												1080000	348000
506	218.167	C15 H22 O	aristolone	sesquiterpenoid	terpenoids	no	R	POS	no	12.15
507	218.167	C15 H22 O	aristolone	sesquiterpenoid	terpenoids	yes	L	POS	yes	13.01	498000	507000	286000	228000	1200000	863000	918000	888000								392000	421000	364000	258000	254000	428000	645000	301000	266000	393000	1200000	941000	585000	538000	320000	347000	683000	217000	368000	530000	242000	341000	849000	342000
508	218.167	C15 H22 O	aristolone	sesquiterpenoid	terpenoids	no	L	POS	yes	13.58			67900			57100	78500	60200													26000	34500								80900		41300						31500
509	218.167	C15 H22 O	aristolone	sesquiterpenoid	terpenoids	no	R	POS	no	14.49
510	218.167	C15 H22 O	aristolone	sesquiterpenoid	terpenoids	no	L, R	POS	yes	14.81	74400	88000	87500	60000			79600	127000	74700	115000	81600			50300	79100
511	218.167	C15 H22 O	aristolone	sesquiterpenoid	terpenoids	no	R	POS	yes	15.24									41800	44400	36300				28400
512	218.167	C15 H22 O	aristolone	sesquiterpenoid	terpenoids	yes	L	POS	yes	18.04	73800	68200	56500	33900	149000	168000	119000	94700								39900	55300	35900	20800	27600	39900	79200	30100	20400	41600	31700	21100	18700	19400	19800	17800	22000	18000	17600	17300	22600	27200	45800	38300
513	218.167	C15 H22 O	aristolone	sesquiterpenoid	terpenoids	no	R	POS	yes	9.13												58900	78300
514	218.167	C15 H22 O	aristolone	sesquiterpenoid	terpenoids	no	L	POS	no	9.77																32300		45300	33400		48300	32700	28900	54500				29400	64600	56800	18300	30900	50600	52600	32700	65600	49200	30500	39100
515	528.345	C32 H48 O6	belamcandal	triterpenoid	terpenoids	no	L	POS	yes	13.24	416000	491000	452000	251000			706000	585000								1500000	1290000	2290000	1150000	3820000	919000	2750000	2190000	1550000	1180000	697000	2350000	1800000	497000		4420000	469000			719000	681000	1340000	3880000	2110000
516	718.552	C47 H74 O5	belamcandaquinone N	benzoquinone	quinones	no	R	POS	no	16.87									2170000	2300000	1920000			4770000	5330000
517	414.388	C29 H50 O	beta-sitosterol/ 24-methylpollinasterol	sterol	steroids	no	R	POS	no	14.29
518	414.388	C29 H50 O	beta-sitosterol/ 24-methylpollinasterol	sterol	steroids	no	R	POS	no	14.42
519	414.386	C29 H50 O	beta-sitosterol/ 24-methylpollinasterol	sterol	steroids	no	R	POS	no	17.59												911000	838000	433000	343000
520	312.063	C17 H12 O6	betavulgarin/ irisolone/ irisone A	isoflavonoid	(iso)flavonoids	no	L, R	POS	yes	10.73
521	312.063	C17 H12 O6	betavulgarin/ irisolone/ irisone A	isoflavonoid	(iso)flavonoids	no	L, R	POS	yes	11.32
522	312.063	C17 H12 O6	betavulgarin/ irisolone/ irisone A	isoflavonoid	(iso)flavonoids	no	L, R	POS	yes	11.76	223000	101000	348000	142000								1120000	696000							45200		33600	12700		13300			18800			124000			193000		17000
523	312.063	C17 H12 O6	betavulgarin/ irisolone/ irisone A	isoflavonoid	(iso)flavonoids	no	L, R	POS	yes	12.23																															19900			74900		29000			54500
524	312.063	C17 H12 O6	betavulgarin/ irisolone/ irisone A	isoflavonoid	(iso)flavonoids	yes	L, R	POS	yes	9.61	47200000	55900000	51500000	58300000	3240000	5640000	55000000	57800000	67700000	72800000	74200000	15300000	6710000	73600000	67500000	193000	215000	125000	142000	106000	92100	264000	75100	117000	91200	314000	356000	30700	61900	19600	85500	162000	159000	83600	91500	193000	399000	114000	17400000
525	312.063	C17 H12 O6	betavulgarin/ irisolone/ irisone A	isoflavonoid	(iso)flavonoids	no	L, R	POS	yes	9.92					472000	1460000						652000	336000						131000
526	180.042	C9 H8 O4	caffeic acid	phenolic acid	phenolic acids	no	L	POS	no	10.6					56900	60900
527	148.052	C9 H8 O2	cinnamic acid	phenolic acid	phenolic acids	yes	L, R	POS	no	4.22	2270000	2560000	1760000	560000	963000	588000	2800000	930000	1070000	848000	823000	625000	482000	1060000	972000	2870000	2670000	1520000	2500000	2100000	2340000	2770000	2920000	596000	2800000	2000000	3160000	3150000	2420000	1570000	2130000	2370000	2330000	2140000	2400000	2060000	2910000	2210000	664000
528	148.052	C9 H8 O2	cinnamic acid	phenolic acid	phenolic acids	no	L	POS	no	5.12																109000	126000	106000	104000	117000	89600	106000	137000		97100	47800	144000	129000	77800	115000	128000	114000	141000	94200	126000	63800	141000	93100
529	148.053	C9 H8 O2	cinnamic acid	phenolic acid	phenolic acids	yes	L, R	POS	no	5.64	282000	364000	292000	480000	74100	101000	249000	245000						49500	41800	1060000	851000	813000	916000	634000	935000	895000	496000	448000	892000	568000	582000	419000	871000	243000	234000	279000	217000	463000	561000	551000	452000	987000	230000
530	178.063	C10 H10 O3	coniferaldehyde	cinnamaldehyde	phenols	no	L, R	POS	no	3.8
531	178.063	C10 H10 O3	coniferaldehyde	cinnamaldehyde	phenols	no	R	POS	no	3.9												143000	58600
532	178.063	C10 H10 O3	coniferaldehyde	cinnamaldehyde	phenols	no	L, R	POS	no	4.75					535000	1190000						437000	192000
533	178.063	C10 H10 O3	coniferaldehyde	cinnamaldehyde	phenols	no	L, R	POS	no	4.91					685000	1820000						437000	208000
534	178.063	C10 H10 O3	coniferaldehyde	cinnamaldehyde	phenols	no	L	POS	no	6.1		62100	57600				158000	140000								54500	54900	57000	165000	64200	62700	111000	47300	66400	45000	119000	144000	120000	116000	185000	54600	213000	127000	41700	151000	141000	55800	50700	33600
535	178.063	C10 H10 O3	coniferaldehyde	cinnamaldehyde	phenols	no	R	POS	yes	6.98									231000	405000	431000	161000	143000	487000	532000
536	342.074	C18 H14 O7	dalpatein/ iriskashmirianin/ iriskumaonin/ irisoid B/ irisoid C	isoflavonoid/ peltogynoid	(iso)flavonoids	no	R	POS	yes	10.17
537	342.074	C18 H14 O7	dalpatein/ iriskashmirianin/ iriskumaonin/ irisoid B/ irisoid C	isoflavonoid/ peltogynoid	(iso)flavonoids	no	L, R	POS	yes	10.33																			26200
538	342.074	C18 H14 O7	dalpatein/ iriskashmirianin/ iriskumaonin/ irisoid B/ irisoid C	isoflavonoid/ peltogynoid	(iso)flavonoids	no	R	POS	yes	11.04												84300		239000	218000
539	342.074	C18 H14 O7	dalpatein/ iriskashmirianin/ iriskumaonin/ irisoid B/ irisoid C	isoflavonoid/ peltogynoid	(iso)flavonoids	no	L	POS	no	11.4			89400																															74400	19200	36800			66000
540	342.074	C18 H14 O7	dalpatein/ iriskashmirianin/ iriskumaonin/ irisoid B/ irisoid C	isoflavonoid/ peltogynoid	(iso)flavonoids	no	R	POS	yes	8.18									337000	313000	303000
541	342.074	C18 H14 O7	dalpatein/ iriskashmirianin/ iriskumaonin/ irisoid B/ irisoid C	isoflavonoid/ peltogynoid	(iso)flavonoids	no	L, R	POS	yes	9.72	24000000	28600000	24300000	29900000	313000	681000	6840000	7810000	42300000	46400000	52100000	4230000	1000000	21100000	18600000	185000	82400	53900	83400	82200	99500	340000	45700	38200	76400	27100	140000	20900	19500	31800	66600	43600	624000	134000	56600	188000	106000	48300	1830000
542	520.122	C24 H24 O13	dichotomitin 3'-O-hexoside	isoflavonoid glycoside	(iso)flavonoids	no	L	POS	no	4.7																			43300		17800	22700	26600	23500				23000	29600	322000
543	520.123	C24 H24 O13	dichotomitin 3'-O-hexoside	isoflavonoid glycoside	(iso)flavonoids	no	L	POS	no	5.34	306000	496000	163000	243000																153000										250000					191000
544	520.124	C24 H24 O13	dichotomitin 3'-O-hexoside	isoflavonoid glycoside	(iso)flavonoids	no	L	POS	no	5.6	228000	521000				40400										50300	53800				76100										91500
545	520.123	C24 H24 O13	dichotomitin 3'-O-hexoside	isoflavonoid glycoside	(iso)flavonoids	no	L	POS	no	5.76	111000	295000	205000														50400			40000			38800
546	194.058	C10 H10 O4	E-ferulic acid/ Z-ferulic acid/ cis-epoxyconiferyl alcohol	phenolic acid/ phenol	phenolic acids/ phenols	no	R	POS	yes	8.99									173000	203000	286000			216000	156000
547	606.195	C29 H34 O14	embinin	flavone glycoside	(iso)flavonoids	no	L	POS	yes	7.66							1230000	1130000																		7060000	14800000
548	606.195	C29 H34 O14	embinin	flavone glycoside	(iso)flavonoids	no	L	POS	no	8.3																																				389000
549	606.195	C29 H34 O14	embinin	flavone glycoside	(iso)flavonoids	no	L, R	POS	no	8.49	1210000	5020000	441000	532000	5300000	1840000	469000000	550000000	76100	380000		333000		238000		2080000	3990000						8160000	988000	184000	398000000	710000000		740000	288000	203000	137000	717000		1260000
550	284.069	C16 H12 O5	genkwanin/ izalpinin	flavone	(iso)flavonoids	no	R	POS	yes	9.68									317000	301000	243000			50300	35200
551	504.127	C24 H24 O12	germanaism A/ irisleptophyllidin	isoflavonoid glycoside	(iso)flavonoids	no	L	POS	yes	7.3																174000		183000		93000		167000	182000	249000		13100	44100	533000	375000			34600	71000	169000	105000		228000	187000
552	504.127	C24 H24 O12	germanaism A/ irisleptophyllidin	isoflavonoid glycoside	(iso)flavonoids	no	L, R	POS	yes	7.48	867000	1440000	1510000	2080000			413000	656000	3640000	2300000	1940000	67400		475000	517000
553	504.127	C24 H24 O12	germanaism A/ irisleptophyllidin	isoflavonoid glycoside	(iso)flavonoids	no	L, R	POS	yes	8.13	14300000	23500000	14700000	25200000	108000	160000	4060000	5410000	60800000	52000000	46400000	2650000	1010000	9090000	9810000	206000	127000	58000		185000	95700	142000	55000	53800		76100	349000				121000	74000	283000	101000			165000	34800	1180000
554	504.127	C24 H24 O12	germanaism A/ irisleptophyllidin	isoflavonoid glycoside	(iso)flavonoids	no	R	POS	yes	8.29
555	474.116	C23 H22 O11	germanaism B	isoflavonoid glycoside	(iso)flavonoids	no	L	POS	no	5.56	193000	240000	129000	282000	33900	21300										396000	360000	264000	339000	318000	334000	358000	432000	348000	375000			457000	328000	273000	266000	232000	162000	189000	70600	228000	251000	538000	121000
556	474.116	C23 H22 O11	germanaism B	isoflavonoid glycoside	(iso)flavonoids	no	L	POS	no	6.07	226000	364000	150000	259000	41800	27100										426000	417000	284000	348000	329000	478000	512000	475000	423000	462000			515000	369000	74200	360000	211000	142000		66600	262000	260000	474000	90900
557	474.117	C23 H22 O11	germanaism B	isoflavonoid glycoside	(iso)flavonoids	no	L, R	POS	yes	7.38	2580000	3730000	4320000	5420000	70300	72000	4240000	6020000	8520000	6460000	5530000	334000	105000	4650000	5310000																								104000
558	474.116	C23 H22 O11	germanaism B	isoflavonoid glycoside	(iso)flavonoids	no	L	POS	yes	7.85
559	474.116	C23 H22 O11	germanaism B	isoflavonoid glycoside	(iso)flavonoids	yes	L, R	POS	yes	8.02	42400000	57000000	42200000	63200000	1260000	2220000	48600000	56200000	97500000	95700000	89500000	14700000	5260000	69700000	82500000	195000	325000	130000	91200	142000	123000	257000	87000	221000	85100	146000	285000	24000	142000		148000	245000	86100	101000	52800	68200	531000	151000	19400000
560	636.171	C29 H32 O16	germanaism E	isoflavonoid glycoside	(iso)flavonoids	no	L	POS	no	5.31
561	636.17	C29 H32 O16	germanaism E	isoflavonoid glycoside	(iso)flavonoids	no	L	POS	no	5.93																155000	88200	56500	95000	53600	130000	86600	68600	160000	131000			109000	145000		59500			44900		63000		55300
562	636.17	C29 H32 O16	germanaism E	isoflavonoid glycoside	(iso)flavonoids	no	L	POS	no	6.52
563	636.169	C29 H32 O16	germanaism E	isoflavonoid glycoside	(iso)flavonoids	no	R	POS	yes	6.99									1840000	1220000	754000			494000	563000
564	636.17	C29 H32 O16	germanaism E	isoflavonoid glycoside	(iso)flavonoids	no	L, R	POS	yes	7.36	10600000	15000000	17000000	24100000	258000	279000	17000000	22100000	33200000	28400000	22600000	1330000	484000	18400000	24800000													30900											366000
565	636.171	C29 H32 O16	germanaism E	isoflavonoid glycoside	(iso)flavonoids	no	L	POS	no	7.74
566	636.169	C29 H32 O16	germanaism E	isoflavonoid glycoside	(iso)flavonoids	no	L, R	POS	yes	7.94	1120000	1970000	1340000	1770000		40400	2260000	1890000	16700000	12400000	9110000	340000	125000	4620000	5600000																								300000
567	302.115	C17 H18 O5	halophilol A	stilbene	stilbenes	no	R	POS	no	10.44
568	302.115	C17 H18 O5	halophilol A	stilbene	stilbenes	no	R	POS	no	8.72										12300				38500	28100
569	458.375	C30 H50 O3	iridal	triterpenoid	terpenoids	no	L	POS	no	12.62			16600				21900									23100	31200	33100	28500	53000	25000	72000	42400	13900	15300		32400	28900			25800	41100						37800
570	458.375	C30 H50 O3	iridal	triterpenoid	terpenoids	no	R	POS	yes	14.16
571	458.375	C30 H50 O3	iridal	triterpenoid	terpenoids	no	L, R	POS	yes	14.42	358000	722000	227000	327000	259000	426000	186000	381000	1090000	1710000	1660000	2670000	2180000	323000	425000			71400				111000		58900				78400			88800							48700	478000
572	458.375	C30 H50 O3	iridal	triterpenoid	terpenoids	no	L	POS	no	14.82																								201000				110000				64400		123000		95300
573	166.099	C10 H14 O2	iridial	monoterpenoid	terpenoids	no	L	POS	no	7.23					1420000	3970000
574	522.137	C24 H26 O13	iridin	isoflavonoid glycoside	(iso)flavonoids	no	R	POS	yes	5.46
575	522.137	C24 H26 O13	iridin	isoflavonoid glycoside	(iso)flavonoids	no	R	POS	yes	6.41									422000	221000	161000	36400		798000	613000
576	522.137	C24 H26 O13	iridin	isoflavonoid glycoside	(iso)flavonoids	no	L, R	POS	yes	6.73	478000	998000	770000	812000			1310000	1860000	4050000	2480000	2070000	177000		4240000	4620000
577	522.138	C24 H26 O13	iridin	isoflavonoid glycoside	(iso)flavonoids	no	L	POS	no	7.01
578	522.138	C24 H26 O13	iridin	isoflavonoid glycoside	(iso)flavonoids	yes	L, R	POS	yes	7.29	33000000	50000000	31700000	51900000	1060000	1350000	49700000	63300000	63400000	53100000	43900000	5600000	1310000	67100000	73700000	133000	225000	43600	72000	429000		65300	57900	56900	45900	38200	128000		223000	44100	44700	58200	64100	50800		23400	109000	53600	68900
579	486.371	C31 H50 O4	iriflorental/ iripallidal	triterpenoid	terpenoids	no	L, R	POS	yes	13																																							3330000
580	486.371	C31 H50 O4	iriflorental/ iripallidal	triterpenoid	terpenoids	no	L, R	POS	yes	14.31	989000	1350000		770000			921000	2250000	4100000	3770000	4240000			6250000	7070000
581	490.111	C23 H22 O12	irifloside	isoflavonoid glycoside	(iso)flavonoids	no	R	POS	yes	7.87									3520000	3090000	2990000	75200	29100	429000	598000
582	490.112	C23 H22 O12	irifloside	isoflavonoid glycoside	(iso)flavonoids	no	R	POS	no	8.11									390000	359000	317000			70300	76400
583	490.111	C23 H22 O12	irifloside	isoflavonoid glycoside	(iso)flavonoids	no	R	POS	yes	8.69									1170000	813000	592000	21200	10500
584	314.079	C17 H14 O6	irilin A/ irisolidone/ 5,7-dihydroxy-2',6-dimethoxyisoflavone	isoflavonoid	(iso)flavonoids	no	R	POS	yes	10.03												3770000	1260000
585	604.142	C28 H28 O15	irilone 4'-O-[6"-(3-hydroxy-3-methylglutaryl)]hexoside	isoflavonoid glycoside	(iso)flavonoids	no	L	POS	no	5.22
586	604.143	C28 H28 O15	irilone 4'-O-[6"-(3-hydroxy-3-methylglutaryl)]hexoside	isoflavonoid glycoside	(iso)flavonoids	no	R	POS	no	9.29									79300	111000	88400
587	460.101	C22 H20 O11	irilone 4'-O-beta-D-glucopyranoside	isoflavonoid glycoside	(iso)flavonoids	no	R	POS	yes	10.39												48100	26400
588	460.101	C22 H20 O11	irilone 4'-O-beta-D-glucopyranoside	isoflavonoid glycoside	(iso)flavonoids	no	L	POS	no	7.08																												63200				261000	34200		81600	65600
589	460.101	C22 H20 O11	irilone 4'-O-beta-D-glucopyranoside	isoflavonoid glycoside	(iso)flavonoids	no	L, R	POS	yes	7.72	6910000	10300000	6160000	14600000	198000	222000	15600000	21300000	12900000	9110000	8540000	400000	163000	14700000	21000000											20300	15300							67200
590	460.099	C22 H20 O11	irilone 4'-O-beta-D-glucopyranoside	isoflavonoid glycoside	(iso)flavonoids	no	R	POS	no	8									715000	682000		93700		384000	432000
591	460.101	C22 H20 O11	irilone 4'-O-beta-D-glucopyranoside	isoflavonoid glycoside	(iso)flavonoids	no	L, R	POS	yes	8.48	5990000	9430000	7300000	7570000	229000	593000	1360000	818000	49200000	44600000	39300000	2340000	799000	29600000	42400000	58300	46000	55300		74000	76300	145000	61800	34800	94300			23600	23100		102000	87900	225000	3350000	54000	19500	1050000	188000	436000
592	298.047	C16 H10 O6	irilone/ irisone B	isoflavonoid	(iso)flavonoids	no	L	POS	no	1.63																106000	69700	56400	97900	53100	72500	82300	57600	126000		62700	48200	77000		45100			25800	69700	75300		84900	43500	34800
593	298.048	C16 H10 O6	irilone/ irisone B	isoflavonoid	(iso)flavonoids	yes	L, R	POS	yes	10.14	13600000	21000000	19200000	17400000	1420000	2430000	27600000	26400000	34500000	36200000	44900000	3240000	1910000	56300000	51500000	183000	266000	130000	87000	98200	299000	420000	98500	80500	1800000	87800	315000	206000	63000	10800	478000	165000	378000	1080000	247000	228000	189000	270000	595000
594	298.048	C16 H10 O6	irilone/ irisone B	isoflavonoid	(iso)flavonoids	no	L	POS	yes	8.49	767000	1180000	1040000	887000	32700	66600	163000	117000								8480		10500		9180	11800	19300									17500	12200	43800	496000			191000	30600	50300
595	298.048	C16 H10 O6	irilone/ irisone B	isoflavonoid	(iso)flavonoids	no	R	POS	no	9.28
596	492.127	C23 H24 O12	irisdichotin A/ iristectorin A/ iristectorin B	flavonol glycoside/ isoflavonoid glycoside	(iso)flavonoids	no	R	POS	yes	5.27
597	492.127	C23 H24 O12	irisdichotin A/ iristectorin A/ iristectorin B	flavonol glycoside/ isoflavonoid glycoside	(iso)flavonoids	no	R	POS	yes	6.58									859000	540000	532000	27700		312000	357000
598	492.127	C23 H24 O12	irisdichotin A/ iristectorin A/ iristectorin B	flavonol glycoside/ isoflavonoid glycoside	(iso)flavonoids	no	L, R	POS	yes	6.83	267000	359000	523000	1520000	47600		1550000	2050000	5020000	2920000	1320000	176000	115000	1510000	1850000
599	492.128	C23 H24 O12	irisdichotin A/ iristectorin A/ iristectorin B	flavonol glycoside/ isoflavonoid glycoside	(iso)flavonoids	no	L, R	POS	yes	7.18	2680000	3500000	1470000	9110000	104000	171000	4140000	7630000	19100000	15400000	9570000	903000	474000	12400000	16300000											28100	62300							99600
600	492.127	C23 H24 O12	irisdichotin A/ iristectorin A/ iristectorin B	flavonol glycoside/ isoflavonoid glycoside	(iso)flavonoids	no	L	POS	no	9.77																		16300	72000		43600								62500					60900
601	404.111	C20 H20 O9	irisjaponin A	isoflavonoid	(iso)flavonoids	no	R	POS	no	10.1
602	404.11	C20 H20 O9	irisjaponin A	isoflavonoid	(iso)flavonoids	no	R	POS	no	4.13
603	404.11	C20 H20 O9	irisjaponin A	isoflavonoid	(iso)flavonoids	no	L	POS	no	5.06			38900		145000	96300
604	404.11	C20 H20 O9	irisjaponin A	isoflavonoid	(iso)flavonoids	no	R	POS	no	5.49													137000	77200	73800
605	404.111	C20 H20 O9	irisjaponin A	isoflavonoid	(iso)flavonoids	no	L	POS	no	6.47		39800	32800
606	374.1	C19 H18 O8	irisjaponin B/ irigenin S	isoflavonoid	(iso)flavonoids	no	R	POS	yes	10.11									28900	32000	39100			33200	47900
607	374.101	C19 H18 O8	irisjaponin B/ irigenin S	isoflavonoid	(iso)flavonoids	no	L, R	POS	yes	10.25	4120000	4970000	3620000	3430000	129000	177000	6820000	8820000	2690000	2300000	3650000	212000	89300	6060000	5560000	68900	72900	35400	44400	419000	59800	121000	63300	17400	215000	92600	189000	473000	407000	15900	191000	36900	212000	996000	234000	617000	86400	133000	1150000
608	374.1	C19 H18 O8	irisjaponin B/ irigenin S	isoflavonoid	(iso)flavonoids	no	L	POS	no	10.52
609	374.1	C19 H18 O8	irisjaponin B/ irigenin S	isoflavonoid	(iso)flavonoids	no	L, R	POS	yes	12.23	17600	18400	17400				51100	40300										16100	370000		66100	14100							48400				40900	388000	24900	28600	13700		2610000
610	374.101	C19 H18 O8	irisjaponin B/ irigenin S	isoflavonoid	(iso)flavonoids	no	L	POS	no	8.06
611	374.1	C19 H18 O8	irisjaponin B/ irigenin S	isoflavonoid	(iso)flavonoids	no	L, R	POS	yes	8.58	92700	42800	81200	55300			25200		88900	104000	119000			151000	114000	20200				15800			33600		10200			38800					64000	412000		54100	48400		1230000
612	374.1	C19 H18 O8	irisjaponin B/ irigenin S	isoflavonoid	(iso)flavonoids	no	R	POS	yes	9.09									155000	191000	296000			277000	215000
613	374.1	C19 H18 O8	irisjaponin B/ irigenin S	isoflavonoid	(iso)flavonoids	no	L, R	POS	yes	9.84	83200	91700	74400	97100			82100	82100	91800	79400	99700			144000	117000					11700						12300	14200	38000	27700		31900	36000	139000	2740000	36800	28400			1000000
614	356.09	C19 H16 O7	iriskumaonin methyl ether	isoflavonoid	(iso)flavonoids	yes	L, R	POS	yes	10.29	8450000	3810000	7590000	16300000	594000	2210000	6160000	8980000	18200000	21800000	21900000	3290000	1040000	30900000	30700000	322000	305000	51400	155000	253000	93900	253000	75000	108000	306000	553000	3450000	95000	103000	801000	141000	165000	3270000	40900	85500	629000	46500	43400	1040000
615	356.09	C19 H16 O7	iriskumaonin methyl ether	isoflavonoid	(iso)flavonoids	no	R	POS	no	5.83									682000	778000	1080000			53000	76300
616	356.091	C19 H16 O7	iriskumaonin methyl ether	isoflavonoid	(iso)flavonoids	no	L	POS	no	6.94			10600																	15000														59200				9810	25600
617	680.177	C34 H32 O15	irisolone-O-sinapoylhexoside	isoflavonoid glycoside	(iso)flavonoids	no	R	POS	no	5.29
618	680.176	C34 H32 O15	irisolone-O-sinapoylhexoside	isoflavonoid glycoside	(iso)flavonoids	no	R	POS	no	6.6									51900	35800
619	680.174	C34 H32 O15	irisolone-O-sinapoylhexoside	isoflavonoid glycoside	(iso)flavonoids	no	R	POS	yes	9.13									483000	507000	484000			330000	235000
620	680.174	C34 H32 O15	irisolone-O-sinapoylhexoside	isoflavonoid glycoside	(iso)flavonoids	no	R	POS	yes	9.87									358000	320000	279000	8180		131000	81100
621	798.221	C35 H42 O21	irisolone-O-trihexoside	isoflavonoid glycoside	(iso)flavonoids	no	R	POS	yes	5.36									30800	51600	58100			58700	67200
622	798.222	C35 H42 O21	irisolone-O-trihexoside	isoflavonoid glycoside	(iso)flavonoids	no	L, R	POS	yes	6.96	145000	212000	345000	304000			445000	361000	4690000	3090000	1770000	85500	36000	1180000	1480000
623	798.222	C35 H42 O21	irisolone-O-trihexoside	isoflavonoid glycoside	(iso)flavonoids	no	R	POS	yes	7.15									859000	626000	350000
624	378.278	C23 H38 O4	irisoquin A	benzoquinone	quinones	no	L	POS	no	13.36	144000	190000		43900															64800									108000	85800				68900			107000
625	378.277	C23 H38 O4	irisoquin A	benzoquinone	quinones	no	L	POS	yes	13.86	1310000	1860000	344000	834000	373000	257000	1090000	1200000								573000	711000	635000	694000	623000	829000	725000	580000	636000	335000		57500	1410000	1130000		247000	343000	492000	522000	361000	1270000	797000	1250000	316000
626	378.277	C23 H38 O4	irisoquin A	benzoquinone	quinones	no	L	POS	yes	14.35	64000	70100			69900	33500														55300																	53900	79300	45300
627	462.371	C29 H50 O4	irisoquin F	benzoquinone	quinones	yes	L	POS	yes	15.25	1130000	597000	1040000	952000	1360000	453000	833000	633000								3870000	3740000	2560000	2260000	3640000	3380000	2450000	3600000	5480000	3960000	1810000	1180000	3240000	2270000	933000	1150000	2040000	2400000	1870000	1690000	2410000	2990000	2760000	1480000
628	330.074	C17 H14 O7	irispurinol/ quercetin 3,4'-dimethylether/ iristectorigenin A	12a-hydroxyrotenoid/ flavone/ isoflavonoid	(iso)flavonoids	no	L	POS	no	10.43					153000	538000
629	330.074	C17 H14 O7	irispurinol/ quercetin 3,4'-dimethylether/ iristectorigenin A	12a-hydroxyrotenoid/ flavone/ isoflavonoid	(iso)flavonoids	no	L	POS	yes	11.52	338000	549000	481000	501000	26100	27600	222000	207000								34900	65000	210000	994000	41500	1050000	142000	122000	147000	260000	26800	38100		200000	102000	147000	76200	226000	451000	191000	187000	241000	61200	947000
630	330.074	C17 H14 O7	irispurinol/ quercetin 3,4'-dimethylether/ iristectorigenin A	12a-hydroxyrotenoid/ flavone/ isoflavonoid	(iso)flavonoids	no	L, R	POS	yes	7.18	459000	607000	245000	1510000	26700	45000	717000	1320000	3290000	2360000	1510000	156000	86300	2040000	2520000					23300						12100	10400		17700
631	330.074	C17 H14 O7	irispurinol/ quercetin 3,4'-dimethylether/ iristectorigenin A	12a-hydroxyrotenoid/ flavone/ isoflavonoid	(iso)flavonoids	no	R	POS	yes	7.41									635000	505000	402000	99700	117000	218000	318000
632	330.075	C17 H14 O7	irispurinol/ quercetin 3,4'-dimethylether/ iristectorigenin A	12a-hydroxyrotenoid/ flavone/ isoflavonoid	(iso)flavonoids	yes	L, R	POS	yes	9.24	10600000	12600000	12000000	22700000	1720000	2030000	13500000	19400000	6230000	7480000	12300000	2210000	1760000	19100000	19000000	224000	272000	73500	44100	161000	190000	337000	72800	95700	2150000	273000	805000	624000	637000	26600	699000	206000	440000	811000	261000	173000	141000	780000	1960000
633	330.075	C17 H14 O7	irispurinol/ quercetin 3,4'-dimethylether/ iristectorigenin A	12a-hydroxyrotenoid/ flavone/ isoflavonoid	(iso)flavonoids	yes	L, R	POS	yes	9.34	8490000	8980000	7830000	24300000	1090000	2320000	8710000	12200000	21900000	21400000	23300000	4350000	4310000	21700000	22000000	486000	539000	221000	250000	694000	681000	1790000	373000	233000	2370000	1400000	2160000	404000	926000	69100	1550000	522000	897000	3300000	279000	669000	635000	1810000	787000
634	330.074	C17 H14 O7	irispurinol/ quercetin 3,4'-dimethylether/ iristectorigenin A	12a-hydroxyrotenoid/ flavone/ isoflavonoid	(iso)flavonoids	yes	L, R	POS	yes	9.71	1610000	2120000	3540000	2430000	169000	237000	3840000	4960000	2200000	2130000	2320000	290000	315000	5400000	5730000	817000	1400000	951000	1910000	306000	1870000	1200000	825000	720000	6270000	510000	1450000	365000	1160000	301000	290000	2160000	2480000	10200000	1120000	1510000	409000	1830000	3690000
635	374.281	C24 H38 O3	irisquinone	benzoquinone	quinones	no	L	POS	no	14.16	355000	828000		332000		80300	847000	927000								273000	233000	167000	193000	257000	473000	253000	218000	290000	240000	237000	121000	476000	313000			107000	241000	241000	318000	467000	179000	209000	402000
636	374.282	C24 H38 O3	irisquinone	benzoquinone	quinones	no	L	POS	no	15																16200	13900	47800	79100	102000	29400		21000	18800				10500	49100							21600
637	684.569	C44 H76 O5	iristectorene B	triterpenoid	terpenoids	no	R	POS	yes	15.66									1710000	2250000	1780000	2980000	2960000	1290000	1470000
638	684.568	C44 H76 O5	iristectorene B	triterpenoid	terpenoids	no	L	POS	yes	15.74	776000	919000		749000	2600000	3310000		1140000												619000														384000			463000	398000	413000
639	684.568	C44 H76 O5	iristectorene B	triterpenoid	terpenoids	no	L	POS	no	15.95																																		854000					1320000
640	684.57	C44 H76 O5	iristectorene B	triterpenoid	terpenoids	no	R	POS	no	16.01
641	654.18	C29 H34 O17	iristectorigenin A 7-O-gentiobioside/ iristectorigenin B 7-glucosyl(1 - 6) glucoside	isoflavonoid glycoside	(iso)flavonoids	no	R	POS	yes	5.28									100000	43500					44400
642	654.179	C29 H34 O17	iristectorigenin A 7-O-gentiobioside/ iristectorigenin B 7-glucosyl(1 - 6) glucoside	isoflavonoid glycoside	(iso)flavonoids	no	R	POS	yes	6.23									650000	335000	189000	49800	42600	166000	190000
643	654.18	C29 H34 O17	iristectorigenin A 7-O-gentiobioside/ iristectorigenin B 7-glucosyl(1 - 6) glucoside	isoflavonoid glycoside	(iso)flavonoids	no	L, R	POS	yes	6.58	2140000	2690000	1320000	5760000			437000	578000	2970000	2050000	1760000	87300	45500	878000	1240000
644	654.18	C29 H34 O17	iristectorigenin A 7-O-gentiobioside/ iristectorigenin B 7-glucosyl(1 - 6) glucoside	isoflavonoid glycoside	(iso)flavonoids	no	R	POS	yes	7.08									590000	311000	182000
645	654.181	C29 H34 O17	iristectorigenin A 7-O-gentiobioside/ iristectorigenin B 7-glucosyl(1 - 6) glucoside	isoflavonoid glycoside	(iso)flavonoids	no	L	POS	no	7.65																				32100		31100													109000	39300
646	490.364	C30 H50 O5	iritectol A/ 22,23-epoxy-21-hydroxyiridal/ iritectol B	triterpenoid	terpenoids	no	R	POS	no	11.35									160000	167000	137000	525000	751000	145000	145000
647	490.365	C30 H50 O5	iritectol A/ 22,23-epoxy-21-hydroxyiridal/ iritectol B	triterpenoid	terpenoids	no	L, R	POS	no	11.61																																						805000
648	490.366	C30 H50 O5	iritectol A/ 22,23-epoxy-21-hydroxyiridal/ iritectol B	triterpenoid	terpenoids	no	R	POS	no	12.09
649	490.365	C30 H50 O5	iritectol A/ 22,23-epoxy-21-hydroxyiridal/ iritectol B	triterpenoid	terpenoids	no	L	POS	no	12.57																				71400																	90600
650	490.366	C30 H50 O5	iritectol A/ 22,23-epoxy-21-hydroxyiridal/ iritectol B	triterpenoid	terpenoids	no	R	POS	no	13.07												11400000	14300000
651	472.391	C31 H52 O3	iriversical/ ?-irigermanal/ a-irigermanal	triterpenoid	terpenoids	no	R	POS	yes	14.52									305000	340000	272000
652	472.391	C31 H52 O3	iriversical/ ?-irigermanal/ a-irigermanal	triterpenoid	terpenoids	no	R	POS	yes	14.69												383000	356000	1170000	1400000
653	474.369	C30 H50 O4	isoiridogermanal/ iridobelamal A/ 22,23-epoxy-10-deoxy-21-hydroxyiridal/ 22,23-epoxyiridal	triterpenoid	terpenoids	no	L, R	POS	yes	12.12					299000					86000		4080000	3310000							145000																	165000	126000	806000
654	474.369	C30 H50 O4	isoiridogermanal/ iridobelamal A/ 22,23-epoxy-10-deoxy-21-hydroxyiridal/ 22,23-epoxyiridal	triterpenoid	terpenoids	no	L, R	POS	yes	12.39		98100					75300	94400	135000	163000	224000	427000	742000	225000	275000			71100		59600		69700	47500	195000				171000	14900		56400	32600		340000	88900	31600	199000	82900	245000
655	474.37	C30 H50 O4	isoiridogermanal/ iridobelamal A/ 22,23-epoxy-10-deoxy-21-hydroxyiridal/ 22,23-epoxyiridal	triterpenoid	terpenoids	no	L, R	POS	yes	13.14																																		1260000					7980000
656	474.37	C30 H50 O4	isoiridogermanal/ iridobelamal A/ 22,23-epoxy-10-deoxy-21-hydroxyiridal/ 22,23-epoxyiridal	triterpenoid	terpenoids	no	L, R	POS	yes	13.38									309000	335000	357000	6460000	5810000	320000	258000			74600															94300	3600000					15500000
657	474.371	C30 H50 O4	isoiridogermanal/ iridobelamal A	triterpenoid	terpenoids	no	R	POS	yes	15.56
658	422.085	C19 H18 O11	isomangiferin/ nigricanside	C-glycosyl xanthone	xanthones	no	R	POS	yes	5.6									1770000	2200000	1500000	571000	532000	434000	642000
659	208.183	C14 H24 O	isomethyl-dihydro-b-ionone	ionone	terpenoids	no	L	POS	no	13.15	41400	31400	67300	28900	233000	262000	32500	26700								27800	23600	19000	28100	17700	33000	17100	18000	23200	23300	14800		17200	27400	25400	15300	22900	23600	19300	24500	28900	23400	20900	110000
660	208.183	C14 H24 O	isomethyl-dihydro-b-ionone	ionone	terpenoids	no	L	POS	no	13.33	78600	45100	70500	18200			13000	17300								32300	40000	14600	37600			22500	86200		58000	12300		134000	40100		78500	16400		33100	11000	13300	111000	18600
661	208.182	C14 H24 O	isomethyl-dihydro-b-ionone	ionone	terpenoids	no	L	POS	no	13.59	88300	84700	85900	37300			58900	134000								19600	25000	13000	44600	42800	19700	70900	78300	43800	46300	10200	8150	52200	117000		77400	13400		68300		12000	33000
662	448.101	C21 H20 O11	isoorientin/ orientin/ kaempferol 3-O-galactoside/ kaempferol 3-O-glucoside	flavone glycoside	(iso)flavonoids	no	R	POS	no	5.37
663	448.101	C21 H20 O11	isoorientin/ orientin/ kaempferol 3-O-galactoside/ kaempferol 3-O-glucoside	flavone glycoside	(iso)flavonoids	no	R	POS	no	5.75
664	448.1	C21 H20 O11	isoorientin/ orientin/ kaempferol 3-O-galactoside/ kaempferol 3-O-glucoside	flavone glycoside	(iso)flavonoids	no	R	POS	yes	7.91														474000	324000
665	166.027	C8 H6 O4	isophthalic acid	aromatic acid	other	no	R	POS	no	11.01
666	166.027	C8 H6 O4	isophthalic acid	aromatic acid	other	no	R	POS	no	11.7
667	166.027	C8 H6 O4	isophthalic acid	aromatic acid	other	no	R	POS	no	6.82									162000	123000	81600
668	166.027	C8 H6 O4	isophthalic acid	aromatic acid	other	no	R	POS	no	9.53									192000	183000	190000	15900		48300	36700
669	166.027	C8 H6 O4	isophthalic acid	aromatic acid	other	no	R	POS	no	9.7														239000	181000
670	624.169	C28 H32 O16	isorhamnetin 3-O-(2"-rhamnosyl)hexoside/ isorhamnetin 3-O-(6"-rhamnosyl)hexoside/ tectorigenin-4'-glucosyl(1 - 6)glucoside/ tectorigenin-4'-O-diglucoside/ tectorigenin-7-O-beta-glucosyl (1 -6) glucoside/ tectorigenin-7-O-diglucoside/ tectorigenin-7-O-glucosyl-4'-O-glucoside	flavonol glycoside/ isoflavonoid glycoside	(iso)flavonoids	no	R	POS	no	7.47
671	624.17	C28 H32 O16	isorhamnetin 3-O-(2"-rhamnosyl)hexoside/ isorhamnetin 3-O-(6"-rhamnosyl)hexoside/ tectorigenin-4'-glucosyl(1 - 6)glucoside/ tectorigenin-4'-O-diglucoside/ tectorigenin-7-O-beta-glucosyl (1 -6) glucoside/ tectorigenin-7-O-diglucoside/ tectorigenin-7-O-glucosyl-4'-O-glucoside	flavonol glycoside/ isoflavonoid glycoside	(iso)flavonoids	no	L	POS	yes	5.64				82200												106000	67600	88800		113000	196000	121000	86800	229000	103000				58700		133000	123000	33900	119000			78200	62400	43100
672	624.17	C28 H32 O16	isorhamnetin 3-O-(2"-rhamnosyl)hexoside/ isorhamnetin 3-O-(6"-rhamnosyl)hexoside/ tectorigenin-4'-glucosyl(1 - 6)glucoside/ tectorigenin-4'-O-diglucoside/ tectorigenin-7-O-beta-glucosyl (1 -6) glucoside/ tectorigenin-7-O-diglucoside/ tectorigenin-7-O-glucosyl-4'-O-glucoside	flavonol glycoside/ isoflavonoid glycoside	(iso)flavonoids	no	L, R	POS	yes	6.06	385000	251000	238000	908000			124000	226000	228000					52300	34400					88800	84100		56500		75800	95900	74900	121000				110000	64000		67700	68300		97700	57600
673	624.17	C28 H32 O16	isorhamnetin 3-O-(2"-rhamnosyl)hexoside/ isorhamnetin 3-O-(6"-rhamnosyl)hexoside/ tectorigenin-4'-glucosyl(1 - 6)glucoside/ tectorigenin-4'-O-diglucoside/ tectorigenin-7-O-beta-glucosyl (1 -6) glucoside/ tectorigenin-7-O-diglucoside/ tectorigenin-7-O-glucosyl-4'-O-glucoside	flavonol glycoside/ isoflavonoid glycoside	(iso)flavonoids	no	L	POS	no	7.67					44600	24100																																	85700
674	624.17	C28 H32 O16	isorhamnetin 3-O-(2"-rhamnosyl)hexoside/ isorhamnetin 3-O-(6"-rhamnosyl)hexoside/ tectorigenin-4'-glucosyl(1 - 6)glucoside/ tectorigenin-4'-O-diglucoside/ tectorigenin-7-O-beta-glucosyl (1 -6) glucoside/ tectorigenin-7-O-diglucoside/ tectorigenin-7-O-glucosyl-4'-O-glucoside	flavonol glycoside/ isoflavonoid glycoside	(iso)flavonoids	no	L, R	POS	yes	6.58					216000	91200																					37400												28000
675	624.169	C28 H32 O16	isorhamnetin 3-O-(2"-rhamnosyl)hexoside/ isorhamnetin 3-O-(6"-rhamnosyl)hexoside/ tectorigenin-4'-glucosyl(1 - 6)glucoside/ tectorigenin-7-O-diglucoside/ tectorigenin-7-O-glucosyl-4'-O-glucoside	flavonol glycoside/ isoflavonoid glycoside	(iso)flavonoids	no	R	POS	yes	4.89
676	624.17	C28 H32 O16	isorhamnetin 3-O-(2"-rhamnosyl)hexoside/ isorhamnetin 3-O-(6"-rhamnosyl)hexoside/ tectorigenin-4'-glucosyl(1 - 6)glucoside/ tectorigenin-7-O-diglucoside/ tectorigenin-7-O-glucosyl-4'-O-glucoside	flavonol glycoside/ isoflavonoid glycoside	(iso)flavonoids	no	R	POS	yes	5.16
677	448.101	C21 H20 O11	kaempferol 3-O-galactoside/ kaempferol 3-O-glucoside	flavone glycoside	(iso)flavonoids	no	R	POS	yes	5.98
678	328.059	C17 H12 O7	kanzakiflavone-1/ iriflogenin/ soforanarin A/ irisoid A	flavone/ isoflavonoid/ peltogynoid	(iso)flavonoids	yes	L, R	POS	yes	10.22	8310000	13100000	14700000	9290000	2590000	3070000	4460000	3960000	17900000	18100000	24700000	3230000	2470000	9360000	7780000	115000	210000	156000	128000	165000	281000	843000	180000	73300	669000	90000	342000	159000	95100	12000	286000	149000	486000	5530000	138000	272000	327000	212000	346000
679	328.058	C17 H12 O7	kanzakiflavone-1/ iriflogenin/ soforanarin A/ irisoid A	flavone/ isoflavonoid/ peltogynoid	(iso)flavonoids	no	R	POS	yes	10.37
680	328.058	C17 H12 O7	kanzakiflavone-1/ iriflogenin/ soforanarin A/ irisoid A	flavone/ isoflavonoid/ peltogynoid	(iso)flavonoids	no	L, R	POS	yes	10.71	546000	860000	539000	868000	143000	138000			3710000	3350000	5030000	174000	86900			19200	13100		24400	20200	14100		13400		32300			16500	18100	17200	27400	10600			10100	43900	12600		1090000
681	328.059	C17 H12 O7	kanzakiflavone-1/ iriflogenin/ soforanarin A/ irisoid A	flavone/ isoflavonoid/ peltogynoid	(iso)flavonoids	no	L	POS	no	6.1					13600											10500	8520	16300	12700		10100	8280		9670	12300			9260	10500					11500			13900	14400
682	328.059	C17 H12 O7	kanzakiflavone-1/ iriflogenin/ soforanarin A/ irisoid A	flavone/ isoflavonoid/ peltogynoid	(iso)flavonoids	no	R	POS	yes	7.84									4070000	2460000	2740000	89600	55700	874000	1200000
683	328.059	C17 H12 O7	kanzakiflavone-1/ iriflogenin/ soforanarin A/ irisoid A	flavone/ isoflavonoid/ peltogynoid	(iso)flavonoids	no	L, R	POS	yes	8.58	2130000	3890000	2660000	2490000	29800	41800	391000	286000	24400000	19100000	17900000	584000	228000	1600000	2120000	20100	17500	11900	8020	30500	24500	39500	13200								29300	16400	33100	583000	12100	9560	125000	26700	60500
684	328.058	C17 H12 O7	kanzakiflavone-1/ iriflogenin/ soforanarin A/ irisoid A	flavone/ isoflavonoid/ peltogynoid	(iso)flavonoids	no	L, R	POS	yes	8.83	987000	1620000	1640000	825000	20000	27600	558000	471000	3330000	3710000	3900000	113000	68400	700000	782000
685	328.058	C17 H12 O7	kanzakiflavone-1/ iriflogenin/ soforanarin A/ irisoid A	flavone/ isoflavonoid/ peltogynoid	(iso)flavonoids	no	L, R	POS	yes	8.99									518000	589000	369000			344000	273000	70100	68100	58000	49100	55500	88100	57200	44100	79200	64100	35300	35100	109000	64900	23800	102000	95500	48400	38900	46200	65800	56200	63400	42500
686	328.058	C17 H12 O7	kanzakiflavone-1/ iriflogenin/ soforanarin A/ irisoid A	flavone/ isoflavonoid/ peltogynoid	(iso)flavonoids	no	R	POS	yes	9.61
687	328.058	C17 H12 O7	kanzakiflavone-1	flavone	(iso)flavonoids	no	L	POS	yes	9.3																																				20200
688	314.079	C17 H14 O6	luteolin-4',7-dimethylether/ irilin A/ irisolidone/ 5,7-dihydroxy-2',6-dimethoxyisoflavone	flavone/ isoflavonoid	(iso)flavonoids	no	L, R	POS	yes	10.3	209000	295000	638000	127000			78900	52200								152000	211000	76800	435000	50300	43200	33300	198000	85900	694000	75100	202000	224000	359000	116000	153000	51800	512000	6980000	705000	390000	62800	86800	43600
689	314.079	C17 H14 O6	luteolin-4',7-dimethylether/ irilin A/ irisolidone/ 5,7-dihydroxy-2',6-dimethoxyisoflavone	flavone/ isoflavonoid	(iso)flavonoids	no	R	POS	yes	10.9									2010000	2150000	1070000
690	314.079	C17 H14 O6	luteolin-4',7-dimethylether/ irilin A/ irisolidone/ 5,7-dihydroxy-2',6-dimethoxyisoflavone	flavone/ isoflavonoid	(iso)flavonoids	no	L, R	POS	yes	11.12									479000000	500000000	470000000	9860000	2190000	3970000	3410000
691	314.079	C17 H14 O6	luteolin-4',7-dimethylether/ irilin A/ irisolidone/ 5,7-dihydroxy-2',6-dimethoxyisoflavone	flavone/ isoflavonoid	(iso)flavonoids	no	L	POS	yes	11.22	22800000	34500000	29600000	44500000	312000	320000	793000	985000								311000	274000	55500	53900	412000	91800	156000	222000	202000	552000	374000	797000	1180000	1860000	223000	4230000	101000	118000	1210000	520000	861000	286000	108000	71600
692	314.079	C17 H14 O6	luteolin-4',7-dimethylether/ irilin A/ irisolidone/ 5,7-dihydroxy-2',6-dimethoxyisoflavone	flavone/ isoflavonoid	(iso)flavonoids	no	L	POS	yes	11.36																			44100							53300	156000	112000	402000	122000			64200	1220000	100000	149000		35900	181000
693	314.079	C17 H14 O6	luteolin-4',7-dimethylether/ irilin A/ irisolidone/ 5,7-dihydroxy-2',6-dimethoxyisoflavone	flavone/ isoflavonoid	(iso)flavonoids	no	L, R	POS	no	11.47	360000	223000	509000				48600	62100								294000	283000	353000	466000	775000	158000	148000	275000	336000	539000	67200	102000	161000	402000	98900	79100	405000	271000	6640000	132000	222000	284000	210000	170000
694	314.079	C17 H14 O6	luteolin-4',7-dimethylether/ irilin A/ irisolidone/ 5,7-dihydroxy-2',6-dimethoxyisoflavone	flavone/ isoflavonoid	(iso)flavonoids	no	R	POS	yes	11.66
695	314.079	C17 H14 O6	luteolin-4',7-dimethylether/ irilin A/ irisolidone/ 5,7-dihydroxy-2',6-dimethoxyisoflavone	flavone/ isoflavonoid	(iso)flavonoids	no	R	POS	yes	8.34									3510000	2300000	1320000	144000	86800	230000	262000
696	314.079	C17 H14 O6	luteolin-4',7-dimethylether/ irilin A/ irisolidone/ 5,7-dihydroxy-2',6-dimethoxyisoflavone	flavone/ isoflavonoid	(iso)flavonoids	no	R	POS	yes	9.05									2430000	1840000	459000
697	376.299	C24 H40 O3	pallasone B	benzoquinone	quinones	no	R	POS	no	14.85
698	376.298	C24 H40 O3	pallasone B	benzoquinone	quinones	no	R	POS	yes	15.63										219000		2270000	2530000	405000
699	376.299	C24 H40 O3	pallasone B	benzoquinone	quinones	no	R	POS	no	15.79									50900
700	376.299	C24 H40 O3	pallasone B	benzoquinone	quinones	no	R	POS	yes	16.11										67800		1210000	867000	213000
701	376.299	C24 H40 O3	pallasone B	benzoquinone	quinones	no	R	POS	no	16.37													89900
702	376.298	C24 H40 O3	pallasone B	benzoquinone	quinones	no	R	POS	yes	16.98
703	164.048	C9 H8 O3	p-coumaric acid	phenolic acid	phenolic acids	no	L	POS	no	2.22					48500	112000
704	164.047	C9 H8 O3	p-coumaric acid	phenolic acid	phenolic acids	no	L	POS	no	5.3		25100														39900	24700	43400	58200	18300	36400	23700	37800	31500	49200	19900	20500	31100	49100	30500	25200	28100	21800	35100	36700	32100	20400	31700
705	136.053	C8 H8 O2	p-hydroxyacetophenone	acetophenone	phenols	no	L, R	POS	no	10.61				97600
706	136.052	C8 H8 O2	p-hydroxyacetophenone	acetophenone	phenols	yes	L	POS	no	12.47	39100	31300	23900	13400	17900	10900	30700	26100								43700	33700	24400	19600	23300	32200	38800	24200	21700	42000	26600	16400	50400	43100	10400	18500	19100	40500	17400	36900	33800	32900	39900	21700
707	136.053	C8 H8 O2	p-hydroxyacetophenone	acetophenone	phenols	yes	L, R	POS	yes	4.11	427000	354000	279000	343000	432000	555000		96900	658000	542000	481000	211000	168000			266000	212000	189000	108000		128000	217000	168000	234000	297000						110000	107000			160000		134000	182000
708	136.053	C8 H8 O2	p-hydroxyacetophenone	acetophenone	phenols	no	L	POS	no	5.57
709	136.052	C8 H8 O2	p-hydroxyacetophenone	acetophenone	phenols	no	R	POS	no	6.82
710	136.053	C8 H8 O2	p-hydroxyacetophenone	acetophenone	phenols	no	R	POS	yes	7.17
711	136.053	C8 H8 O2	p-hydroxyacetophenone	acetophenone	phenols	no	L, R	POS	yes	7.51	86900	70000	71500	149000	32300	26800	17400	34700	221000	232000	243000	223000	223000	191000	189000
712	138.032	C7 H6 O3	p-hydroxybenzoic acid/ salicylic acid	phenolic acid	phenolic acids	no	R	POS	no	4.52
713	138.032	C7 H6 O3	p-hydroxybenzoic acid/ salicylic acid	phenolic acid	phenolic acids	no	R	POS	no	4.73
714	138.032	C7 H6 O3	p-hydroxybenzoic acid/ salicylic acid	phenolic acid	phenolic acids	no	R	POS	no	5.34
715	464.096	C21 H20 O12	quercetin 3-O-galactoside/ quercetin 3-O-glucoside/ delphinidin 3-O-beta-D-glucoside	flavone glycoside/ anthocyanin	(iso)flavonoids	no	L	POS	no	3.96
716	464.095	C21 H20 O12	quercetin 3-O-galactoside/ quercetin 3-O-glucoside/ delphinidin 3-O-beta-D-glucoside	flavone glycoside/ anthocyanin	(iso)flavonoids	no	L	POS	no	4.18
717	464.097	C21 H20 O12	quercetin 3-O-galactoside/ quercetin 3-O-glucoside/ delphinidin 3-O-beta-D-glucoside	flavone glycoside/ anthocyanin	(iso)flavonoids	no	L	POS	yes	6.44	62800	65600		64700												198000	136000				113000		164000	306000	107000			363000	637000	151000			392000	40700	788000	298000		102000
718	340.131	C20 H20 O5	selenone	flavanone	(iso)flavonoids	no	R	POS	no	10.44												54000	45400
719	340.131	C20 H20 O5	selenone	flavanone	(iso)flavonoids	no	L, R	POS	yes	8.16	452000	409000	337000	654000			167000	178000	290000	299000	222000	85300	77800	535000	495000	317000	203000	207000	266000		101000	307000	233000	232000	181000	48900	58800	57700	78600	126000		353000	119000	90200	90600		95000	87300	44100
720	340.132	C20 H20 O5	selenone	flavanone	(iso)flavonoids	no	L	POS	no	8.62				37700
721	488.35	C30 H48 O5	spirobicyclic triterpenoid	triterpenoid	terpenoids	no	L	POS	yes	11.22	592000	794000	669000	618000			831000	1240000								384000	266000	651000	278000	607000	264000	509000	621000	416000	238000	858000	686000	428000			889000	363000	93400		63500		447000	289000
722	488.35	C30 H48 O5	spirobicyclic triterpenoid	triterpenoid	terpenoids	no	R	POS	no	12.5
723	488.35	C30 H48 O5	spirobicyclic triterpenoid	triterpenoid	terpenoids	no	L	POS	no	12.86					356000	1220000
724	488.35	C30 H48 O5	spirobicyclic triterpenoid	triterpenoid	terpenoids	no	L	POS	no	13.31																																		614000					1350000
725	488.351	C30 H48 O5	spirobicyclic triterpenoid	triterpenoid	terpenoids	no	L	POS	no	15.68																48400	42200	27900	45900	31500	29600	42200	66500	44200	52900	19800		72300	82200	75200	50200	40200	54300	51400	53200	98300	67600	39600	40900
726	488.35	C30 H48 O5	spirobicyclic triterpenoid	triterpenoid	terpenoids	no	R	POS	yes	8.92
727	488.35	C30 H48 O5	spirobicyclic triterpenoid	triterpenoid	terpenoids	no	R	POS	yes	9.41												443000
728	488.35	C30 H48 O5	spirobicyclic triterpenoid	triterpenoid	terpenoids	no	R	POS	yes	9.63
729	412.369	C29 H48 O	stigmasterol	sterol	steroids	no	R	POS	no	13.71												107000
730	412.369	C29 H48 O	stigmasterol	sterol	steroids	no	R	POS	no	16.03											29100	44500	36400	41600	40500
731	412.371	C29 H48 O	stigmasterol	sterol	steroids	yes	L, R	POS	yes	17.44	25600000	20300000	39800000	18100000	8310000	12300000	4010000	2890000	42200000	38500000	32500000	2230000	2020000	3300000	3080000	19700000	7240000	1450000	4620000	1450000	2480000	2370000	1430000	4860000	7000000	458000	254000	1260000	357000	424000	450000	1150000	556000	188000	366000	1180000	1400000	771000	411000
732	412.37	C29 H48 O	stigmasterol	sterol	steroids	no	R	POS	no	18.04												69600	112000
733	462.116	C22 H22 O11	swertiajaponin/ tectoridin/ tectorigenin-4'-O-beta-glucoside	flavone glycoside/ isoflavonoid/ isoflavonoid glycoside	(iso)flavonoids	no	L, R	POS	yes	6.7	202000	240000	259000	1120000			928000	1230000	1720000	1360000	459000	111000	78500	299000	375000
734	462.116	C22 H22 O11	swertiajaponin/ tectoridin/ tectorigenin-4'-O-beta-glucoside	flavone glycoside/ isoflavonoid glycoside	(iso)flavonoids	yes	L	POS	yes	6.82	187000	198000	207000		274000	159000										130000	114000	203000	248000	229000	326000	217000	162000	116000	147000	106000	216000	249000	534000	23500	137000	122000	87700	1970000	86700	60600	331000	209000	988000
735	446.122	C22 H22 O10	swertisin/ 4'-O-methylapigenin 6-C-hexoside/ 4'-O-methylapigenin 8-C-hexoside	flavone glycoside	(iso)flavonoids	no	L	POS	yes	7.43
736	624.169	C28 H32 O16	tectorigenin-4'-glucosyl(1 - 6)glucoside/ tectorigenin-4'-O-diglucoside/ tectorigenin-7-O-?-glucosyl (1 -6) glucoside/ tectorigenin-7-O-diglucoside/ tectorigenin-7-O-glucosyl-4'-O-glucoside	isoflavonoid glycoside	(iso)flavonoids	no	L	POS	yes	5.99
737	490.169	C21 H30 O13	tectoruside	phenol glycoside	phenols	no	R	POS	no	4.64									161000					271000	259000
738	326.079	C18 H14 O6	tlatancuayin	isoflavonoid	(iso)flavonoids	no	L, R	POS	yes	10.75																			293000	19600
739	326.079	C18 H14 O6	tlatancuayin	isoflavonoid	(iso)flavonoids	no	R	POS	yes	10.99									182000	42400	45400
740	326.079	C18 H14 O6	tlatancuayin	isoflavonoid	(iso)flavonoids	no	L	POS	yes	11.09	320000	318000	169000	697000				11100												13200	13100		9960					18000			10600			78500			12400		17600
741	326.079	C18 H14 O6	tlatancuayin	isoflavonoid	(iso)flavonoids	no	R	POS	no	11.42
742	326.079	C18 H14 O6	tlatancuayin	isoflavonoid	(iso)flavonoids	no	R	POS	no	11.63
743	326.08	C18 H14 O6	tlatancuayin	isoflavonoid	(iso)flavonoids	no	L, R	POS	no	5.27	36200	39000		29900			52000	55700								13900												46100					483000		184000	378000
744	208.146	C13 H20 O2	trans-b-ionone-5,6-epoxide	ionone	terpenoids	no	L	POS	yes	5.9	84400	72200	58400														153000	302000	353000	94100	300000	146000	126000		168000	235000	182000	134000	60600	58700	221000	58300	60100	123000	96100	57600	141000	107000	87700
745	208.146	C13 H20 O2	trans-b-ionone-5,6-epoxide	ionone	terpenoids	no	L	POS	yes	6.07	648000	627000	551000	701000	419000	259000	106000	103000								616000	423000	582000	784000	290000	865000	542000	154000	497000	511000	154000	368000	299000	65400	182000	339000	105000	83300	333000	291000	180000	334000	297000	358000
746	208.146	C13 H20 O2	trans-b-ionone-5,6-epoxide	ionone	terpenoids	no	L	POS	yes	7.78																133000	168000	125000	125000	352000	108000	84200	162000	135000	150000	231000	254000	348000	179000	77600	114000	139000	128000	231000	251000	184000	197000		118000
747	208.146	C13 H20 O2	trans-b-ionone-5,6-epoxide	ionone	terpenoids	no	L	POS	yes	8.86								12300								119000	92200	85300	117000	115000	99600	70800	25200	112000	121000	52200	32000	138000	104000	51300	44200	51600	24800	79500	105000	49900	87400	47100	59700
							* L = leaves, R = roots with rhizomes
[truncated: 110 more columns]

## Sheet: S4_subgenus all samples
Compound	Up-regulated in	FC	log2(FC)	raw.pval
1	Limniris	0.10968	-3.1886	7.7e-16
2	Limniris	0.31909	-1.6479	8.33e-05
3	Iris	4.6595	2.2202	3.27e-08
6	Iris	12.692	3.6658	0.0011524
7	Limniris	0.18876	-2.4054	0.0025084
8	Limniris	0.00015525	-12.653	6.03e-38
9	Limniris	0.18113	-2.4649	2.54e-27
10	Limniris	0.37522	-1.4142	3.03e-18
11	Iris	8.7771	3.1337	0.058896
12	Iris	11.304	3.4988	0.010359
13	Iris	5.7349	2.5198	0.026558
14	Iris	4.9006	2.293	3.54e-14
16	Limniris	0.11482	-3.1226	1.96e-25
17	Limniris	0.44265	-1.1758	1.81e-05
18	Limniris	0.012478	-6.3244	3.58e-18
19	Limniris	0.049813	-4.3273	2.83e-16
21	Iris	3.7108	1.8917	1.42e-21
25	Iris	2.689	1.4271	2.31e-06
29	Limniris	0.2314	-2.1115	1.4e-33
30	Limniris	0.35857	-1.4797	2.9e-19
31	Iris	35.48	5.1489	0.0024449
32	Iris	8.8885	3.1519	0.014774
33	Iris	47.367	5.5658	0.068082
35	Iris	4.8533	2.279	0.02986
36	Limniris	0.12868	-2.9581	4.95e-26
38	Limniris	0.059275	-4.0764	1.67e-26
39	Limniris	0.42071	-1.2491	8.62e-09
41	Limniris	0.21589	-2.2116	1.01e-29
43	Limniris	0.058134	-4.1045	0.036273
44	Limniris	0.12734	-2.9732	0.002355
45	Limniris	0.0027195	-8.5224	4.44e-20
46	Limniris	0.16887	-2.566	4.09e-27
47	Limniris	0.065358	-3.9355	0.0044422
48	Limniris	0.079686	-3.6495	1.56e-14
50	Limniris	0.28191	-1.8267	1.15e-24
51	Limniris	0.25891	-1.9495	5.05e-28
52	Limniris	0.13313	-2.9091	8.78e-28
53	Limniris	0.27813	-1.8462	1.53e-24
54	Limniris	0.0013811	-9.5	6.79e-33
57	Limniris	0.25821	-1.9534	3.62e-28
59	Limniris	0.069211	-3.8529	7.3e-27
60	Limniris	0.27955	-1.8388	8.11e-25
62	Limniris	0.0055255	-7.4997	9.78e-15
63	Limniris	0.062541	-3.9991	3.3e-26
67	Limniris	0.4285	-1.2226	3.4e-18
69	Iris	13.92	3.7991	0.0027061
70	Iris	6.5781	2.7177	0.0019476
71	Limniris	0.45843	-1.1252	9.96e-15
72	Limniris	0.26989	-1.8896	0.09695
73	Limniris	0.32155	-1.6369	0.0029265
74	Limniris	0.26193	-1.9328	5.42e-06
75	Limniris	0.010618	-6.5573	1.44e-13
76	Limniris	0.0050675	-7.6245	1.4e-20
77	Limniris	0.26969	-1.8906	7.44e-05
78	Iris	13.711	3.7772	6.68e-07
79	Iris	13.21	3.7236	0.06465
81	Limniris	0.21552	-2.2141	1.53e-18
84	Limniris	0.1781	-2.4892	3.7e-27
85	Limniris	0.231	-2.1141	6.89e-32
86	Limniris	0.38161	-1.3898	6.1e-18
87	Limniris	0.090876	-3.46	1.08e-22
91	Limniris	0.069656	-3.8436	4.01e-08
92	Limniris	0.034544	-4.8554	3.62e-10
93	Limniris	0.016247	-5.9437	2.07e-21
95	Limniris	0.33724	-1.5682	7.59e-20
96	Iris	12.74	3.6713	0.031932
98	Iris	17.809	4.1546	4.05e-17
100	Limniris	0.064728	-3.9495	4.05e-23
101	Limniris	0.076834	-3.7021	4.27e-26
103	Limniris	0.25775	-1.956	2.22e-28
106	Limniris	0.10826	-3.2074	1.18e-24
107	Limniris	0.014923	-6.0663	2.49e-16
108	Limniris	0.0018095	-9.1102	5.85e-33
109	Limniris	0.00085328	-10.195	2.68e-41
112	Limniris	0.075681	-3.7239	1.14e-24
115	Iris	2.1969	1.1355	1.22e-06
116	Limniris	0.46858	-1.0936	1.23e-08
117	Limniris	0.0010493	-9.8964	9.4e-23
118	Limniris	0.16021	-2.6419	1.05e-05
119	Limniris	0.19631	-2.3488	6.14e-31
121	Limniris	0.12492	-3.0009	0.0011474
122	Iris	2.3126	1.2095	7.06e-08
123	Limniris	0.056768	-4.1388	3.69e-19
126	Limniris	0.22935	-2.1244	7.3e-32
127	Limniris	0.21391	-2.2249	2e-34
128	Limniris	0.20722	-2.2708	7.72e-07
129	Limniris	0.29264	-1.7728	0.0015772
131	Limniris	0.18342	-2.4467	0.0018917
132	Iris	12.342	3.6255	3e-06
133	Limniris	0.0065073	-7.2637	2.43e-20
134	Limniris	0.28604	-1.8057	0.00089328
136	Limniris	0.1585	-2.6575	9.81e-27
137	Limniris	0.021986	-5.5073	3.68e-20
138	Limniris	0.17914	-2.4808	3.43e-30
139	Limniris	0.23565	-2.0853	1.22e-33
140	Limniris	0.43799	-1.191	0.0013499
141	Limniris	0.21415	-2.2233	1.18e-29
142	Limniris	0.28704	-1.8007	8e-05
143	Limniris	0.22357	-2.1612	1.15e-30
144	Limniris	0.31372	-1.6725	0.00012007
145	Limniris	0.17528	-2.5123	0.00010625
147	Limniris	0.083847	-3.5761	1.01e-12
149	Limniris	0.076481	-3.7088	1.8e-08
150	Limniris	0.30056	-1.7343	5.32e-22
151	Limniris	0.042729	-4.5486	9.11e-22
152	Limniris	0.013245	-6.2384	3.15e-22
153	Limniris	0.054474	-4.1983	0.050111
155	Limniris	0.29165	-1.7777	0.037686
156	Limniris	0.17118	-2.5464	1.33e-27
158	Limniris	0.0024931	-8.6478	3.64e-30
159	Limniris	0.21293	-2.2315	1.05e-29
160	Iris	20.096	4.3288	4.77e-05
162	Limniris	0.17953	-2.4777	4.05e-29
163	Iris	15.435	3.9482	0.0015402
164	Iris	2.1266	1.0885	0.017534
165	Iris	2.1501	1.1044	0.0073832
168	Limniris	0.168	-2.5735	8.55e-28
169	Limniris	0.23074	-2.1157	6.21e-32
172	Limniris	0.36391	-1.4584	2.2e-07
173	Limniris	0.10699	-3.2244	4.79e-15
174	Limniris	0.29591	-1.7568	1.77e-05
175	Limniris	0.2772	-1.851	1.38e-24
177	Limniris	0.34518	-1.5346	1.21e-19
178	Iris	10.539	3.3976	0.070764
179	Limniris	0.10047	-3.3151	3.53e-25
181	Limniris	0.025249	-5.3077	1.27e-21
183	Limniris	0.25172	-1.9901	1.23e-26
184	Limniris	0.10611	-3.2363	2.78e-25
185	Limniris	0.26041	-1.9411	9.89e-28
186	Limniris	0.26452	-1.9186	5.36e-27
187	Limniris	0.22835	-2.1307	6.9e-32
188	Iris	14.207	3.8285	0.0086114
190	Limniris	0.074701	-3.7427	6.17e-10
194	Iris	2.4212	1.2757	0.05535
195	Limniris	0.31453	-1.6687	2.23e-20
196	Limniris	0.22378	-2.1599	8.38e-31
197	Limniris	0.0011143	-9.8097	1.91e-16
198	Limniris	0.23692	-2.0775	1.3e-33
199	Limniris	0.24279	-2.0422	1.57e-19
200	Limniris	0.22971	-2.1221	6.43e-32
201	Iris	6.4852	2.6971	0.0015121
202	Limniris	0.099783	-3.3251	1.53e-24
203	Limniris	0.053221	-4.2319	2.66e-23
205	Iris	24.696	4.6262	0.018381
206	Iris	6.3295	2.6621	0.014126
207	Limniris	0.025185	-5.3113	1.15e-20
208	Limniris	0.024455	-5.3537	3.06e-20
212	Limniris	0.21623	-2.2094	9.93e-16
213	Limniris	0.0071878	-7.1202	4.23e-31
214	Limniris	0.23599	-2.0832	1.23e-33
215	Iris	13.204	3.7229	3.03e-05
216	Limniris	0.19364	-2.3685	8.13e-30
217	Limniris	0.25258	-1.9852	3.41e-28
219	Limniris	0.072009	-3.7957	4.9e-22
220	Iris	33.942	5.085	0.047286
221	Iris	8.1113	3.0199	0.00014527
222	Limniris	0.22413	-2.1576	7.41e-09
224	Limniris	0.19287	-2.3743	2.03e-26
225	Iris	8.7666	3.132	0.0032199
226	Iris	2.1923	1.1325	0.0096722
227	Iris	23.662	4.5645	0.0022193
228	Limniris	0.3377	-1.5662	6.25e-20
229	Iris	16.506	4.0449	0.00075418
231	Iris	12.88	3.6871	0.085147
232	Limniris	0.15658	-2.675	0.0011063
233	Limniris	0.00080162	-10.285	4.67e-31
235	Limniris	0.088209	-3.5029	4.68e-21
236	Limniris	0.046817	-4.4168	2.69e-24
238	Limniris	0.35332	-1.5009	1.06e-17
239	Iris	17.016	4.0888	0.00037914
240	Limniris	0.30284	-1.7234	2.46e-22
241	Iris	8.0592	3.0106	0.02504
244	Limniris	0.047964	-4.3819	8.08e-24
247	Limniris	0.15239	-2.7142	1.33e-15
249	Limniris	0.060534	-4.0461	1.68e-23
259	Limniris	0.0597	-4.0661	1.74e-26
260	Limniris	0.0029744	-8.3932	1.03e-18
264	Limniris	0.0073085	-7.0962	4.96e-26
265	Limniris	0.028263	-5.1449	9.06e-22
266	Limniris	0.011805	-6.4044	1.26e-19
267	Limniris	0.014749	-6.0832	8.61e-22
269	Limniris	0.0046495	-7.7487	3.1e-15
270	Limniris	0.022251	-5.49	3.48e-22
271	Limniris	0.0048204	-7.6966	2.79e-16
272	Limniris	0.0093362	-6.7429	4.77e-23
273	Limniris	0.0053402	-7.5489	1.56e-21
276	Limniris	0.27532	-1.8608	0.00027143
277	Limniris	0.021624	-5.5312	6.53e-24
278	Limniris	0.39132	-1.3536	8.88e-10
279	Limniris	0.30112	-1.7316	2.31e-22
280	Limniris	0.27597	-1.8574	3.14e-25
281	Limniris	0.073589	-3.7644	0.02069
282	Limniris	0.36398	-1.4581	9.77e-17
283	Iris	2.8043	1.4877	0.0032887
286	Limniris	0.21304	-2.2308	1.04e-29
287	Iris	15.441	3.9487	0.00056881
288	Iris	6.3942	2.6768	0.065589
290	Limniris	0.19724	-2.342	8.68e-29
291	Limniris	0.16895	-2.5653	3.04e-14
292	Iris	2.753	1.461	4.17e-05
293	Limniris	0.069127	-3.8546	1.54e-23
296	Limniris	0.12668	-2.9807	0.0036774
297	Limniris	0.001999	-8.9665	6.89e-31
301	Limniris	0.16846	-2.5695	7.23e-27
303	Limniris	0.018517	-5.755	1.22e-25
304	Limniris	0.17239	-2.5363	1.46e-31
305	Iris	2.4619	1.2998	0.048523
306	Limniris	0.016604	-5.9124	0.00081682
307	Limniris	0.038466	-4.7003	4.06e-27
308	Limniris	0.0064038	-7.2868	1.37e-17
309	Limniris	0.021275	-5.5547	1.08e-08
310	Iris	31.07	4.9575	0.012067
311	Limniris	0.03747	-4.7381	4.26e-25
312	Limniris	0.15446	-2.6947	0.00052613
314	Limniris	0.39605	-1.3362	2.11e-08
316	Iris	49.14	5.6188	0.04887
317	Limniris	0.09876	-3.3399	6.3e-14
318	Limniris	0.0022464	-8.7982	2.49e-22
319	Iris	3.1435	1.6524	0.020658
320	Limniris	0.0023394	-8.7397	3.62e-20
321	Iris	18.262	4.1908	0.0027953
322	Iris	5.7885	2.5332	0.037475
324	Limniris	0.22984	-2.1213	6.39e-32
326	Iris	4.0555	2.0199	7.4e-05
327	Iris	3.018	1.5936	1.65e-08
329	Limniris	0.30469	-1.7146	5.06e-21
332	Limniris	0.16319	-2.6154	1.02e-30
333	Limniris	0.021545	-5.5365	1.4e-22
334	Limniris	0.0079339	-6.9777	1.85e-21
335	Limniris	0.17485	-2.5158	4.21e-28
338	Limniris	0.14639	-2.7721	6.69e-27
339	Limniris	0.1315	-2.9268	5.74e-20
340	Limniris	0.080688	-3.6315	1.55e-13
341	Limniris	0.37996	-1.3961	5.79e-21
342	Iris	2.1898	1.1308	8.13e-06
343	Limniris	0.05549	-4.1716	1.69e-22
344	Limniris	0.38497	-1.3772	0.002599
345	Limniris	0.22021	-2.183	0.0016426
346	Limniris	0.081284	-3.6209	6.71e-26
350	Limniris	0.054803	-4.1896	5.2e-32
351	Iris	14.388	3.8468	0.012387
352	Limniris	0.07644	-3.7095	1.31e-28
353	Limniris	0.022901	-5.4485	2.56e-21
354	Limniris	0.17633	-2.5037	1.87e-28
355	Iris	75.928	6.2466	0.066642
357	Limniris	0.064174	-3.9619	2.02e-26
359	Limniris	0.1433	-2.8029	3.27e-26
361	Limniris	0.17373	-2.5251	5.55e-30
363	Limniris	0.18709	-2.4182	4.09e-05
367	Iris	15.872	3.9884	0.0013743
368	Limniris	0.079475	-3.6534	1.77e-26
369	Limniris	0.004931	-7.6639	4.02e-28
370	Limniris	0.064744	-3.9491	2.9e-12
371	Limniris	0.017292	-5.8537	0.00054479
372	Limniris	0.048565	-4.3639	3.24e-22
373	Iris	7.3145	2.8708	5.32e-12
375	Limniris	0.024849	-5.3307	1.08e-06
376	Limniris	0.0026891	-8.5386	1.34e-38
377	Limniris	0.12784	-2.9676	8.87e-27
379	Limniris	0.11842	-3.0781	2.98e-27
381	Limniris	0.29717	-1.7506	0.017109
382	Limniris	0.12283	-3.0253	4.53e-27
383	Limniris	0.078097	-3.6786	1.29e-06
385	Limniris	0.058191	-4.1031	1.89e-22
388	Limniris	0.026828	-5.2201	0.00019094
389	Limniris	0.30023	-1.7359	0.080749
390	Limniris	0.043079	-4.5369	7.59e-13
394	Iris	2.5516	1.3514	0.04041
397	Limniris	0.46608	-1.1013	3.52e-09
398	Limniris	0.017913	-5.8029	7.26e-27
399	Limniris	0.023442	-5.4147	3.48e-28
400	Limniris	0.011637	-6.4252	2.83e-27
401	Limniris	0.18971	-2.3981	1.4e-30
402	Limniris	0.084748	-3.5607	2.3e-23
403	Limniris	0.014043	-6.154	3.63e-07
404	Limniris	0.013055	-6.2593	2.8e-22
406	Limniris	0.0012134	-9.6867	4.04e-15
407	Iris	8.6813	3.1179	0.00024036
410	Iris	18.075	4.1759	0.00033654
411	Iris	19.28	4.269	0.00018196
412	Limniris	0.1836	-2.4453	7.34e-06
413	Limniris	0.050051	-4.3205	2.79e-22
414	Limniris	0.43314	-1.2071	0.012718
416	Iris	38.237	5.2569	0.010837
419	Limniris	0.21499	-2.2177	8.73e-30
420	Limniris	0.27952	-1.839	1.07e-14
422	Iris	3.3094	1.7266	0.0055111
423	Iris	2.6849	1.4249	3.84e-08
426	Iris	3.4685	1.7943	3.41e-17
428	Limniris	0.28291	-1.8216	1.95e-05
429	Iris	16.927	4.0812	1.73e-05
430	Limniris	0.025592	-5.2881	2.87e-17
431	Limniris	0.0065193	-7.2611	2.35e-29
432	Limniris	0.43247	-1.2093	7.41e-14
433	Limniris	0.075042	-3.7362	1.33e-23
434	Limniris	0.072165	-3.7926	0.0094037
436	Limniris	0.2217	-2.1733	9.16e-27
437	Limniris	0.0871	-3.5212	0.011413
439	Iris	2.8561	1.5141	3.12e-07
440	Limniris	0.18101	-2.4659	3.15e-35
441	Limniris	0.071246	-3.8111	6.68e-26
443	Limniris	0.015725	-5.9908	6.69e-28
445	Iris	2.3413	1.2273	2.62e-06
447	Limniris	0.19292	-2.3739	5.6e-06
448	Limniris	0.36054	-1.4718	1.26e-17
450	Limniris	0.011253	-6.4735	2.38e-09
453	Limniris	0.17529	-2.5122	2.43e-28
455	Limniris	0.29273	-1.7724	0.0032864
457	Limniris	0.0081498	-6.939	3e-22
458	Iris	11.91	3.5741	0.016277
460	Limniris	0.39584	-1.337	3.62e-05
461	Limniris	0.28736	-1.7991	1.43e-07
462	Limniris	0.20212	-2.3067	2.34e-05
468	Limniris	0.010025	-6.6403	2.43e-24
469	Limniris	0.12498	-3.0003	1.49e-25
470	Limniris	0.051598	-4.2765	6.69e-24
471	Iris	11.005	3.4601	0.026813
472	Iris	11.295	3.4976	0.021626
473	Limniris	0.017404	-5.8444	2.26e-17
475	Iris	31.546	4.9794	2.89e-08
476	Limniris	0.033257	-4.9102	4.31e-23
478	Limniris	0.21588	-2.2117	6.7e-31
481	Limniris	0.065749	-3.9269	1.73e-27
482	Limniris	0.37132	-1.4293	0.00057521
483	Limniris	0.085104	-3.5546	4.13e-10
484	Limniris	0.10717	-3.222	2.31e-08
486	Limniris	0.20316	-2.2993	9.19e-11
487	Limniris	0.29488	-1.7618	3.75e-15
490	Limniris	0.38051	-1.394	0.023002
492	Limniris	0.063755	-3.9713	2.74e-08
493	Iris	3.3901	1.7613	0.01296
494	Limniris	0.028336	-5.1412	8.8e-10
497	Limniris	0.067179	-3.8958	1.5e-10
498	Limniris	0.019973	-5.6458	8.82e-10
499	Limniris	0.030944	-5.0142	2.68e-08
500	Limniris	0.024286	-5.3637	7.3e-21
501	Limniris	0.0068271	-7.1945	4.59e-13
502	Limniris	0.19086	-2.3894	1.54e-29
503	Iris	48.461	5.5987	0.069971
504	Limniris	0.22174	-2.1731	9.45e-31
505	Limniris	0.047643	-4.3916	5.7e-23
506	Limniris	0.19939	-2.3263	2.7e-32
507	Limniris	0.23976	-2.0604	8.57e-07
508	Limniris	0.1176	-3.088	4.35e-16
509	Limniris	0.054594	-4.1951	1.36e-21
510	Limniris	0.27772	-1.8483	0.066001
511	Limniris	0.045136	-4.4696	3.37e-11
512	Limniris	0.18636	-2.4238	4.72e-09
513	Limniris	0.031001	-5.0116	9.6e-12
514	Limniris	0.22415	-2.1575	3.9e-07
517	Limniris	0.30269	-1.7241	1.51e-21
518	Limniris	0.35262	-1.5038	6.47e-21
519	Limniris	0.0093258	-6.7446	1.23e-16
520	Limniris	0.00076166	-10.359	6.95e-20
521	Limniris	0.0017153	-9.1873	1.65e-24
522	Limniris	0.0083813	-6.8986	2.43e-08
523	Limniris	0.15746	-2.667	1.73e-10
524	Iris	5.0757	2.3436	3.76e-06
525	Limniris	0.002227	-8.8107	3.07e-29
526	Limniris	0.2303	-2.1184	7.11e-32
530	Limniris	0.099187	-3.3337	1.63e-25
531	Limniris	0.029112	-5.1022	4.09e-23
532	Limniris	0.017596	-5.8286	1.31e-25
533	Limniris	0.017036	-5.8753	1.52e-25
535	Limniris	0.40331	-1.31	0.028136
536	Limniris	0.030563	-5.0321	5.26e-25
537	Limniris	0.012971	-6.2686	1.25e-18
541	Iris	9.9882	3.3202	1e-08
543	Limniris	0.41386	-1.2728	3.19e-14
548	Limniris	0.28017	-1.8356	8.82e-25
551	Limniris	0.22371	-2.1603	0.080702
552	Iris	26.651	4.7361	0.00046764
553	Iris	19.059	4.2524	4.29e-07
554	Limniris	0.046766	-4.4184	2.32e-28
557	Iris	14.159	3.8237	0.0015259
558	Limniris	0.20341	-2.2975	9.72e-29
559	Iris	8.1391	3.0249	0.00019604
560	Limniris	0.22287	-2.1657	1.2e-30
562	Limniris	0.20107	-2.3142	1.2e-28
564	Iris	14.688	3.8765	0.0044423
565	Limniris	0.15427	-2.6965	1.67e-26
566	Iris	23.439	4.5509	0.00027895
567	Limniris	0.1568	-2.673	5.02e-27
568	Limniris	0.11338	-3.1407	6.67e-05
571	Limniris	0.16211	-2.625	0.00011766
572	Limniris	0.44114	-1.1807	2.05e-12
573	Limniris	0.21301	-2.231	3.36e-31
575	Iris	6.8606	2.7783	0.032347
576	Iris	22.986	4.5227	0.00013712
577	Limniris	0.23729	-2.0753	1.34e-33
578	Iris	8.103	3.0185	3.12e-05
581	Iris	19.909	4.3153	0.0060146
584	Limniris	0.0046085	-7.7615	1.23e-22
585	Limniris	0.21917	-2.1898	1.66e-30
587	Limniris	0.028222	-5.147	5.27e-23
589	Iris	18.806	4.2331	0.0016952
591	Iris	16.159	4.0143	3.36e-09
593	Iris	2.2753	1.1861	0.0033415
594	Iris	5.0746	2.3433	0.085008
595	Limniris	0.04915	-4.3467	1.53e-24
596	Limniris	0.13077	-2.9349	1.42e-21
597	Iris	15.682	3.9711	0.0034359
599	Iris	2.9788	1.5747	0.091248
602	Limniris	0.068507	-3.8676	2.41e-23
603	Limniris	0.20025	-2.3201	3.36e-29
604	Limniris	0.32293	-1.6307	4.94e-14
605	Limniris	0.12193	-3.0359	2.14e-22
607	Iris	17.89	4.1611	1.49e-19
608	Limniris	0.038663	-4.6929	3.39e-21
609	Iris	38.834	5.2792	0.010593
610	Limniris	0.19778	-2.338	3.09e-28
611	Iris	12.449	3.6379	2e-07
613	Iris	16.847	4.0744	7.72e-08
614	Iris	6.4238	2.6834	3.02e-06
616	Limniris	0.15965	-2.647	1.85e-13
617	Limniris	0.17658	-2.5016	5.57e-29
621	Limniris	0.017705	-5.8197	5.29e-11
622	Iris	17.24	4.1076	0.0025417
624	Limniris	0.24048	-2.056	2.16e-11
625	Limniris	0.44476	-1.1689	0.0028171
626	Limniris	0.059021	-4.0826	4.18e-21
627	Limniris	0.27884	-1.8425	0.00014122
628	Limniris	0.20653	-2.2756	6.37e-31
630	Iris	3.5788	1.8395	0.027555
634	Iris	3.4304	1.7784	2.58e-14
638	Limniris	0.26791	-1.9002	6.14e-11
641	Limniris	0.085641	-3.5456	0.088328
643	Iris	8.718	3.124	0.0077078
645	Limniris	0.24152	-2.0498	5.87e-10
646	Limniris	0.090106	-3.4722	2.05e-08
647	Limniris	0.43434	-1.2031	6.29e-15
648	Limniris	0.45147	-1.1473	4.63e-05
649	Limniris	0.25567	-1.9676	1.85e-23
650	Limniris	0.20672	-2.2742	3.79e-29
653	Limniris	0.15157	-2.7219	1.57e-07
654	Limniris	0.091624	-3.4481	6.72e-06
656	Limniris	0.35488	-1.4946	0.0050767
657	Limniris	0.26783	-1.9006	3.12e-26
659	Limniris	0.22367	-2.1605	2.09e-07
662	Limniris	0.10126	-3.3039	1.88e-29
663	Limniris	0.26527	-1.9144	6.3e-22
664	Limniris	0.26404	-1.9212	7.78e-27
665	Limniris	0.19573	-2.3531	2.54e-30
666	Limniris	0.028369	-5.1395	3.43e-22
670	Limniris	0.38356	-1.3825	5.38e-16
671	Limniris	0.039827	-4.6501	5.9e-05
672	Limniris	0.075788	-3.7219	0.005875
673	Limniris	0.052478	-4.2521	2.83e-21
674	Limniris	0.014002	-6.1583	6.38e-23
675	Limniris	0.021219	-5.5585	1.72e-21
676	Limniris	0.013867	-6.1722	1.31e-11
677	Limniris	0.16998	-2.5565	1.11e-31
678	Iris	2.4405	1.2872	0.0001341
679	Limniris	0.14553	-2.7806	1.35e-26
680	Limniris	0.17358	-2.5263	0.012657
681	Limniris	0.31189	-1.6809	1.79e-09
682	Iris	22.214	4.4734	0.0074371
683	Iris	14.342	3.8422	5.54e-07
684	Iris	13.301	3.7335	0.0040847
685	Iris	7.943	2.9897	1.16e-11
686	Limniris	0.024428	-5.3553	2.74e-22
687	Limniris	0.024424	-5.3555	5.26e-20
688	Limniris	0.052459	-4.2527	8.81e-06
693	Iris	6.201	2.6325	0.042746
694	Limniris	0.0035681	-8.1306	4.49e-21
697	Limniris	0.2306	-2.1165	1.03e-09
698	Limniris	0.078987	-3.6622	2.92e-22
699	Limniris	0.30067	-1.7337	1.22e-19
700	Limniris	0.057333	-4.1245	1.69e-16
701	Limniris	0.19186	-2.3819	5.7e-22
703	Limniris	0.13204	-2.9209	1.4e-32
705	Limniris	0.034696	-4.8491	6.15e-19
706	Limniris	0.46381	-1.1084	8.05e-05
707	Limniris	0.11383	-3.1351	1e-14
708	Limniris	0.11342	-3.1402	4.25e-25
709	Limniris	0.18135	-2.4631	2.47e-27
710	Limniris	0.26079	-1.939	2.06e-27
711	Limniris	0.40345	-1.3095	0.00040168
713	Limniris	0.016702	-5.9039	1.4e-23
714	Limniris	0.020439	-5.6125	1.66e-21
715	Limniris	0.03461	-4.8527	5.94e-23
716	Limniris	0.02968	-5.0743	2.58e-28
718	Limniris	0.074645	-3.7438	9.43e-26
720	Limniris	0.19038	-2.393	4.05e-32
721	Limniris	0.27039	-1.8869	8.68e-06
722	Limniris	0.25817	-1.9536	2.72e-28
723	Limniris	0.20731	-2.2701	5.9e-31
724	Limniris	0.41998	-1.2516	1.28e-17
726	Limniris	0.22313	-2.164	9.12e-31
727	Limniris	0.026318	-5.2478	1.02e-26
728	Limniris	0.20823	-2.2637	2.03e-31
729	Limniris	0.22333	-2.1628	5.92e-15
730	Limniris	0.061582	-4.0214	2.1e-12
731	Limniris	0.13596	-2.8787	5.39e-19
732	Limniris	0.025616	-5.2868	1.58e-29
733	Limniris	0.06383	-3.9696	0.016531
734	Limniris	0.22888	-2.1273	1.8e-05
735	Limniris	0.071933	-3.7972	1.71e-23
736	Limniris	0.21943	-2.1882	2.35e-30
738	Limniris	0.0023394	-8.7396	6.68e-20
741	Limniris	0.43421	-1.2035	6.6e-14
742	Limniris	0.058487	-4.0957	1.74e-26
743	Iris	3.6044	1.8498	0.0067259
745	Limniris	0.24696	-2.0177	0.0031776

## Sheet: S4_subgenus leaves
Compound	Up-regulated in	FC	log2(FC)	raw.pval
1	Limniris	0.11478	-3.1231	1.8711e-10
3	Iris	2.4767	1.3084	0.00058648
8	Limniris	0.0012447	-9.6499	3.7385e-17
9	Limniris	0.20377	-2.295	1.4997e-10
14	Iris	3.7088	1.8909	4.6051e-08
21	Iris	14.557	3.8637	6.4558e-19
25	Iris	4.9818	2.3167	3.8965e-05
27	Iris	2.0876	1.0618	0.0014682
29	Limniris	0.30725	-1.7025	6.9673e-17
38	Limniris	0.048675	-4.3607	1.7849e-13
41	Limniris	0.27158	-1.8806	1.5264e-12
42	Iris	3.649	1.8675	0.025607
44	Limniris	0.13387	-2.9011	0.00033696
45	Limniris	0.0019847	-8.9769	5.9839e-12
46	Limniris	0.18318	-2.4487	1.7442e-10
48	Limniris	0.078488	-3.6714	5.4571e-06
49	Iris	21.827	4.448	1.2338e-15
50	Limniris	0.42056	-1.2496	1.3302e-08
54	Limniris	0.0064763	-7.2706	1.188e-13
55	Iris	6.0692	2.6015	3.4808e-06
60	Limniris	0.4157	-1.2664	1.0005e-08
63	Limniris	0.051734	-4.2728	1.3845e-12
64	Iris	9.4106	3.2343	4.9517e-19
66	Iris	13.921	3.7992	4.0339e-12
76	Limniris	0.059962	-4.0598	1.8869e-09
78	Iris	6.1329	2.6166	0.029181
80	Limniris	0.1127	-3.1494	1.5616e-10
82	Iris	2.046	1.0328	0.062423
83	Iris	14.096	3.8172	2.9206e-07
85	Limniris	0.30628	-1.7071	8.4234e-15
88	Iris	8.6906	3.1195	0.00024359
98	Iris	20.816	4.3796	8.6561e-09
99	Limniris	0.20031	-2.3197	1.4182e-11
108	Limniris	0.016345	-5.935	2.2194e-13
109	Limniris	0.0054589	-7.5172	4.2255e-23
115	Iris	2.8087	1.4899	0.075678
117	Limniris	0.00086619	-10.173	3.8486e-19
118	Limniris	0.16856	-2.5686	0.019097
121	Limniris	0.13123	-2.9298	0.016169
122	Iris	5.3768	2.4267	5.4796e-05
123	Limniris	0.38469	-1.3782	2.8836e-07
124	Iris	20.153	4.3329	1.6044e-09
125	Iris	7.7923	2.9621	1.3088e-07
126	Limniris	0.30232	-1.7258	9.1363e-15
127	Limniris	0.26727	-1.9036	8.4706e-18
128	Limniris	0.21998	-2.1846	3.2069e-05
129	Limniris	0.31049	-1.6874	0.0043022
130	Iris	2.2364	1.1612	0.062489
132	Iris	34.793	5.1207	2.2066e-08
137	Limniris	0.041584	-4.5878	7.3267e-09
139	Limniris	0.31775	-1.6541	4.9386e-17
140	Limniris	0.27459	-1.8646	0.00011225
141	Limniris	0.26779	-1.9008	1.7308e-12
143	Limniris	0.28876	-1.7921	1.8189e-13
144	Limniris	0.32318	-1.6296	0.00053744
145	Limniris	0.18467	-2.437	4.6994e-06
155	Iris	19.026	4.2499	6.0844e-06
156	Limniris	0.18695	-2.4193	7.1026e-11
158	Limniris	0.028317	-5.1422	1.6262e-09
168	Limniris	0.18176	-2.4599	3.6881e-11
169	Limniris	0.30566	-1.71	7.497e-15
170	Iris	3.3535	1.7457	0.00069119
172	Limniris	0.39179	-1.3518	0.00013104
173	Limniris	0.10849	-3.2043	2.1088e-08
174	Limniris	0.31844	-1.6509	9.3168e-05
175	Limniris	0.41088	-1.2832	4.3943e-09
176	Iris	3.615	1.854	0.00019158
180	Iris	9.0044	3.1706	4.8382e-08
187	Limniris	0.29994	-1.7373	8.6406e-15
190	Limniris	0.076857	-3.7017	9.6967e-05
192	Iris	9.5419	3.2543	0.0075423
194	Iris	4.815	2.2675	0.091561
198	Limniris	0.32094	-1.6396	5.0649e-17
199	Limniris	0.29254	-1.7733	7.5918e-07
200	Limniris	0.30319	-1.7217	7.8842e-15
202	Limniris	0.09003	-3.4734	1.2629e-09
204	Iris	2.5534	1.3524	0.07825
212	Limniris	0.24216	-2.0459	2.4658e-06
213	Limniris	0.11265	-3.15	5.0294e-14
214	Limniris	0.31859	-1.6502	4.9262e-17
215	Iris	25.171	4.6537	3.6141e-07
216	Limniris	0.22368	-2.1605	1.158e-13
217	Limniris	0.35334	-1.5009	2.031e-11
219	Limniris	0.063031	-3.9878	1.1935e-09
222	Limniris	0.3884	-1.3644	0.0031242
224	Limniris	0.2231	-2.1642	3.0181e-10
226	Iris	13.71	3.7771	8.8395e-07
231	Iris	24.942	4.6405	5.7159e-14
232	Limniris	0.25954	-1.946	0.0095466
233	Limniris	0.0054743	-7.5131	3.9729e-14
235	Limniris	0.084167	-3.5706	8.006e-11
236	Limniris	0.037414	-4.7403	3.6403e-11
240	Limniris	0.46354	-1.1092	3.5734e-07
244	Limniris	0.038425	-4.7018	2.4407e-11
246	Limniris	0.476	-1.071	0.00055361
248	Iris	18.522	4.2112	0.0017987
251	Limniris	0.12868	-2.9582	1.0389e-12
261	Iris	15.56	3.9598	1.3764e-07
273	Limniris	0.046771	-4.4182	3.5312e-09
278	Limniris	0.47789	-1.0653	0.013699
284	Iris	27.476	4.7801	0.01025
285	Iris	75.792	6.244	0.0002028
292	Iris	3.0677	1.6172	1.6048e-05
294	Iris	10.813	3.4348	1.0516e-11
295	Iris	8.5557	3.0969	1.8574e-08
296	Limniris	0.12215	-3.0333	1.8909e-05
297	Limniris	0.0020216	-8.9503	6.8805e-18
300	Iris	3.246	1.6986	0.03586
301	Limniris	0.1825	-2.4541	2.8823e-10
303	Limniris	0.013945	-6.1641	1.3806e-15
308	Limniris	0.0060308	-7.3734	1.1358e-12
309	Limniris	0.021341	-5.5503	0.00014306
310	Iris	46.163	5.5287	1.5355e-21
311	Limniris	0.03203	-4.9644	4.9824e-16
313	Iris	17.183	4.1029	1.0484e-05
314	Limniris	0.47164	-1.0843	0.054996
316	Iris	100.78	6.6551	2.7203e-09
317	Limniris	0.05063	-4.3039	1.8418e-12
318	Limniris	0.0016665	-9.229	2.2335e-11
319	Iris	3.4854	1.8013	1.9957e-11
320	Limniris	0.0021064	-8.891	1.8205e-15
323	Iris	2.1454	1.1012	0.0015835
324	Limniris	0.3035	-1.7202	7.8255e-15
326	Iris	4.275	2.0959	1.6199e-06
329	Limniris	0.46733	-1.0975	9.7074e-07
334	Limniris	0.035962	-4.7974	1.9607e-18
335	Limniris	0.19174	-2.3828	1.6096e-12
338	Limniris	0.14932	-2.7435	7.106e-11
339	Limniris	0.13171	-2.9246	2.3171e-07
340	Limniris	0.13211	-2.9202	8.1999e-09
342	Iris	4.7617	2.2515	0.0023442
343	Limniris	0.3681	-1.4418	3.785e-08
344	Limniris	0.39335	-1.3461	0.043793
349	Iris	20.207	4.3368	4.9341e-06
350	Limniris	0.044345	-4.4951	1.4587e-18
351	Iris	19.536	4.288	0.00011156
352	Limniris	0.071344	-3.8091	8.3408e-13
355	Iris	140.06	7.1299	0.0067619
357	Limniris	0.070932	-3.8174	3.1249e-11
366	Iris	4.1152	2.041	0.00048359
368	Limniris	0.068323	-3.8715	1.3463e-12
369	Limniris	0.003692	-8.0814	1.2551e-25
370	Limniris	0.065415	-3.9342	3.0484e-07
371	Limniris	0.017946	-5.8002	0.029473
373	Iris	14.982	3.9051	4.2751e-11
375	Limniris	0.026464	-5.2398	0.0010303
376	Limniris	0.0042708	-7.8713	1.467e-17
379	Limniris	0.11191	-3.1596	7.4882e-12
385	Limniris	0.047674	-4.3907	9.1725e-09
390	Limniris	0.034264	-4.8672	1.6522e-11
391	Iris	3.4577	1.7898	7.97e-09
392	Iris	2.0547	1.0389	0.012444
395	Iris	31.429	4.974	0.00073597
398	Limniris	0.014044	-6.1539	5.0855e-18
399	Limniris	0.017836	-5.8091	2.0728e-18
400	Limniris	0.0087561	-6.8355	1.1969e-20
407	Iris	5.5306	2.4674	0.017785
410	Iris	10.846	3.4391	0.00011098
415	Iris	3.2808	1.7141	1.0138e-07
420	Limniris	0.32756	-1.6102	1.4484e-05
423	Iris	8.9584	3.1632	0.00070103
424	Limniris	0.2308	-2.1153	2.8528e-07
425	Iris	6.9889	2.8051	0.072301
426	Iris	8.1315	3.0235	3.0265e-10
427	Iris	2.0836	1.0591	0.073932
429	Iris	2.1264	1.0884	0.0048343
431	Limniris	0.053046	-4.2366	3.0922e-13
438	Iris	3.8468	1.9437	4.89e-11
439	Iris	2.9729	1.5719	7.9118e-09
440	Limniris	0.20358	-2.2963	6.0208e-19
445	Iris	5.0055	2.3235	0.007116
447	Limniris	0.20385	-2.2944	4.1823e-10
450	Limniris	0.011905	-6.3923	0.00047943
462	Limniris	0.21556	-2.2138	9.1801e-10
468	Limniris	0.0080498	-6.9568	3.938e-17
470	Limniris	0.041662	-4.5851	3.6851e-11
473	Limniris	0.014229	-6.135	1.4169e-07
475	Iris	74.55	6.2201	7.6025e-10
481	Limniris	0.30669	-1.7051	7.3877e-15
482	Limniris	0.39099	-1.3548	0.059746
486	Limniris	0.35044	-1.5128	1.8757e-05
487	Limniris	0.38298	-1.3847	0.00021777
492	Limniris	0.13178	-2.9238	1.8277e-07
497	Limniris	0.067644	-3.8859	2.3047e-05
498	Limniris	0.019566	-5.6755	0.00012253
499	Limniris	0.031625	-4.9828	2.428e-05
503	Iris	78.002	6.2854	1.9685e-13
507	Limniris	0.25616	-1.9649	3.0424e-12
508	Limniris	0.11876	-3.0738	5.4249e-08
512	Limniris	0.19756	-2.3396	1.8413e-20
514	Limniris	0.24207	-2.0465	0.0055446
515	Iris	4.4146	2.1423	4.032e-07
520	Limniris	0.069618	-3.8444	4.1299e-12
521	Limniris	0.014308	-6.1271	1.2853e-10
523	Limniris	0.38088	-1.3926	0.00073999
524	Iris	7.354	2.8785	0.010544
525	Limniris	0.0036498	-8.098	2.6506e-10
526	Limniris	0.30459	-1.7151	8.7921e-15
528	Iris	2.5753	1.3647	0.005882
530	Limniris	0.12274	-3.0264	3.9827e-10
532	Limniris	0.12634	-2.9846	1.7388e-14
533	Limniris	0.11569	-3.1116	3.3654e-14
537	Limniris	0.014275	-6.1303	4.8122e-08
541	Iris	14.212	3.829	0.00019634
547	Iris	2.3167	1.2121	0.014788
548	Limniris	0.41698	-1.262	1.0955e-08
553	Iris	38.665	5.273	0.0021728
555	Iris	18.111	4.1788	1.6151e-11
556	Iris	15.53	3.9569	1.884e-09
558	Limniris	0.24547	-2.0264	1.1187e-11
560	Limniris	0.28715	-1.8001	1.9037e-13
561	Iris	2.902	1.537	0.016757
562	Limniris	0.24082	-2.054	1.2934e-11
565	Limniris	0.16046	-2.6397	2.95e-10
571	Limniris	0.40474	-1.3049	0.00098174
573	Limniris	0.26535	-1.914	4.7997e-14
577	Limniris	0.32188	-1.6354	5.2111e-17
578	Iris	20.841	4.3814	0.0035727
585	Limniris	0.27881	-1.8427	2.5879e-13
591	Iris	10.693	3.4186	1.1779e-05
592	Iris	2.5024	1.3233	0.0026756
603	Limniris	0.23789	-2.0716	1.3058e-12
605	Limniris	0.1178	-3.0856	1.9038e-08
607	Iris	27.549	4.7839	8.0982e-13
608	Limniris	0.030363	-5.0415	2.6878e-08
609	Iris	74.448	6.2182	0.0531
610	Limniris	0.23439	-2.093	2.9707e-11
611	Iris	13.341	3.7378	0.075574
613	Iris	19.552	4.2893	0.068322
614	Iris	5.2428	2.3903	9.0305e-05
616	Limniris	0.1681	-2.5726	9.8305e-06
624	Limniris	0.26523	-1.9147	9.9198e-05
625	Limniris	0.47343	-1.0788	0.012747
626	Limniris	0.056191	-4.1535	1.9764e-14
627	Limniris	0.29712	-1.7509	4.346e-05
628	Limniris	0.2518	-1.9897	8.9604e-14
629	Iris	13.627	3.7684	2.0306e-09
633	Iris	3.0411	1.6046	8.8307e-05
634	Iris	3.5268	1.8184	0.00016272
638	Limniris	0.31392	-1.6715	0.0052633
645	Limniris	0.27079	-1.8847	0.0094451
649	Limniris	0.34693	-1.5273	3.4885e-08
653	Limniris	0.42103	-1.248	0.0009729
659	Limniris	0.23928	-2.0632	4.3351e-08
660	Iris	5.0689	2.3417	0.00031171
661	Iris	5.5179	2.4641	1.0044e-06
671	Limniris	0.04058	-4.6231	0.080373
673	Limniris	0.048269	-4.3728	3.7407e-11
674	Limniris	0.02407	-5.3766	1.6272e-11
681	Limniris	0.36618	-1.4494	0.002346
683	Iris	14.296	3.8375	0.010146
685	Iris	4.0291	2.0104	2.1408e-07
687	Limniris	0.019528	-5.6783	3.3354e-09
690	Limniris	0.035106	-4.8322	1.3523e-09
691	Iris	10.523	3.3955	1.7298e-06
693	Iris	8.9887	3.1681	1.7301e-11
703	Limniris	0.12929	-2.9513	1.2869e-16
704	Iris	2.8523	1.5121	3.7944e-06
705	Limniris	0.016421	-5.9283	1.0937e-14
707	Limniris	0.14233	-2.8127	1.0051e-08
708	Limniris	0.10585	-3.2399	7.0901e-10
711	Limniris	0.084266	-3.5689	3.2309e-16
715	Limniris	0.026949	-5.2136	8.3302e-11
716	Limniris	0.022872	-5.4502	6.1399e-18
717	Iris	6.1821	2.6281	0.012759
719	Iris	2.1852	1.1278	6.2741e-05
720	Limniris	0.21962	-2.1869	7.5772e-16
721	Limniris	0.28782	-1.7968	0.00011139
723	Limniris	0.2534	-1.9805	8.33e-14
731	Limniris	0.094223	-3.4078	3.9755e-15
733	Limniris	0.16659	-2.5856	0.0025198
734	Limniris	0.24149	-2.05	1.3974e-07
735	Limniris	0.060779	-4.0403	2.7132e-09
736	Limniris	0.27938	-1.8397	3.6901e-13
738	Limniris	0.003936	-7.989	2.0259e-07
744	Iris	2.177	1.1223	8.708e-06
745	Limniris	0.26115	-1.937	0.044142
746	Iris	2.0698	1.0495	0.00014068

## Sheet: S4_subgenus roots with rhizomes
Compound	Up-regulated in	FC	log2(FC)	raw.pval
2	Limniris	0.2096	-2.2543	1.22e-07
3	Iris	6.0448	2.5957	1.85e-07
4	Iris	3.3784	1.7564	2.18e-10
5	Iris	4.955	2.3089	1.39e-12
6	Iris	14.384	3.8463	4.35e-12
7	Limniris	0.17391	-2.5236	0.0015197
8	Limniris	4.99e-05	-14.291	6.42e-26
11	Iris	8.7153	3.1236	9.15e-05
12	Iris	11.116	3.4746	7.89e-22
13	Iris	5.4482	2.4458	1.42e-10
14	Iris	5.1591	2.3671	3.27e-09
16	Limniris	0.043927	-4.5087	7.59e-19
17	Limniris	0.46133	-1.1161	0.050417
18	Limniris	0.0059676	-7.3886	1.94e-14
19	Limniris	0.028891	-5.1132	7.97e-11
22	Iris	4.0158	2.0057	0.02316
23	Iris	2.37	1.2449	1.02e-10
25	Iris	2.393	1.2588	1.54e-05
26	Limniris	0.0095681	-6.7076	6.97e-15
31	Iris	36.358	5.1842	2.17e-26
32	Iris	11.764	3.5563	3.88e-22
33	Iris	62.173	5.9582	0.00020872
34	Limniris	0.046444	-4.4284	1.09e-21
35	Iris	7.1962	2.8472	2.3e-22
36	Limniris	0.051135	-4.2896	1.78e-19
37	Iris	2.976	1.5734	0.0034185
39	Limniris	0.44922	-1.1545	0.001691
42	Limniris	0.34883	-1.5194	2.55e-10
51	Limniris	0.16818	-2.5719	1.99e-22
52	Limniris	0.053571	-4.2224	4.31e-22
53	Limniris	0.20534	-2.2839	2.27e-16
54	Limniris	0.00074844	-10.384	5.75e-25
57	Limniris	0.16682	-2.5836	9.79e-23
59	Limniris	0.023583	-5.4061	3.65e-21
62	Limniris	0.004151	-7.9123	5.04e-15
64	Limniris	0.10893	-3.1985	0.00010427
66	Limniris	0.0091986	-6.7644	1.51e-14
67	Limniris	0.48053	-1.0573	3.06e-10
69	Iris	12.641	3.6601	6.67e-21
73	Limniris	0.30285	-1.7233	0.0034328
74	Limniris	0.23742	-2.0745	0.0088082
75	Limniris	0.0059538	-7.392	3.97e-08
76	Limniris	0.0015779	-9.3078	1.94e-14
77	Limniris	0.24967	-2.0019	1.11e-15
78	Iris	23.842	4.5754	3.14e-07
80	Iris	5.2136	2.3823	1.73e-10
81	Limniris	0.16464	-2.6026	6e-11
84	Limniris	0.082115	-3.6062	3.3e-21
87	Limniris	0.036924	-4.7593	1.67e-15
89	Iris	14.708	3.8785	0.00010749
90	Iris	5.1997	2.3784	4.37e-07
91	Limniris	0.060947	-4.0363	3.54e-17
92	Limniris	0.028039	-5.1564	1.63e-10
93	Limniris	0.0049125	-7.6693	7.02e-17
96	Iris	23.802	4.573	1.76e-05
98	Iris	16.567	4.0502	5.22e-16
99	Iris	3.4051	1.7677	6.14e-09
100	Limniris	0.02182	-5.5182	8.71e-17
101	Limniris	0.026667	-5.2288	2.89e-20
102	Iris	5.858	2.5504	0.00061525
103	Limniris	0.16593	-2.5913	3.98e-23
105	Iris	6.1314	2.6162	0.063463
106	Limniris	0.043377	-4.5269	1.37e-17
107	Limniris	0.0029184	-8.4206	1.75e-14
108	Limniris	0.00057508	-10.764	1.21e-27
109	Limniris	0.00025481	-11.938	1.85e-22
110	Iris	5.6334	2.494	6.51e-07
111	Iris	4.6086	2.2043	0.00011195
112	Limniris	0.026194	-5.2546	4.36e-18
119	Limniris	0.096192	-3.3779	1.21e-27
120	Limniris	0.27352	-1.8703	6.38e-14
123	Limniris	0.0042599	-7.875	2.15e-25
131	Limniris	0.088091	-3.5049	2.85e-11
132	Iris	9.0035	3.1705	0.093102
133	Limniris	0.0019281	-9.0186	1.36e-16
134	Limniris	0.26646	-1.908	0.013081
135	Limniris	0.23702	-2.0769	0.011048
136	Limniris	0.06871	-3.8633	1.98e-20
137	Limniris	0.013501	-6.2108	5.24e-14
138	Limniris	0.082873	-3.5929	4.8e-26
142	Limniris	0.26451	-1.9186	0.013351
144	Limniris	0.34122	-1.5512	0.000486
147	Limniris	0.064018	-3.9654	1.23e-13
149	Limniris	0.066603	-3.9083	4.09e-08
150	Limniris	0.24869	-2.0076	6.78e-13
151	Limniris	0.01369	-6.1907	9.8e-16
152	Limniris	0.0039799	-7.9731	1.29e-18
155	Limniris	0.17545	-2.5109	1.47e-05
158	Limniris	0.00077842	-10.327	1.65e-38
159	Limniris	0.11068	-3.1756	9.85e-26
160	Iris	19.82	4.3089	1.78e-17
162	Limniris	0.083152	-3.5881	2.98e-24
163	Iris	14.324	3.8404	5.56e-18
167	Iris	4.1524	2.054	0.0088834
176	Limniris	0.029805	-5.0683	8.94e-08
177	Limniris	0.33497	-1.5779	4.6e-11
178	Iris	10.518	3.3948	6.08e-05
179	Limniris	0.037011	-4.7559	2.24e-18
180	Iris	3.4462	1.785	0.00011292
181	Limniris	0.0077829	-7.0055	2.26e-16
182	Iris	15.911	3.9919	0.00018905
183	Limniris	0.16485	-2.6008	5.28e-20
184	Limniris	0.039663	-4.6561	1.69e-18
185	Limniris	0.17109	-2.5472	8.2e-22
186	Limniris	0.17902	-2.4818	1.66e-20
188	Iris	14.136	3.8213	1.12e-18
195	Limniris	0.27569	-1.8589	1.72e-11
196	Limniris	0.12112	-3.0455	2.83e-28
197	Limniris	0.00051472	-10.924	6.53e-14
203	Limniris	0.017465	-5.8394	5.66e-17
205	Iris	23.693	4.5664	0.014635
206	Iris	10.911	3.4478	1.78e-30
207	Limniris	0.0077637	-7.009	3.86e-15
208	Limniris	0.0075269	-7.0537	1.4e-14
209	Iris	3.9366	1.9769	2.11e-12
213	Limniris	0.0026359	-8.5675	7.94e-30
220	Iris	35.163	5.136	5.23e-21
221	Iris	7.9015	2.9821	2.51e-10
222	Limniris	0.072887	-3.7782	5.32e-09
223	Iris	3.8701	1.9524	0.00059563
225	Iris	9.1962	3.201	2.21e-11
226	Limniris	0.2649	-1.9165	1.2e-15
227	Iris	31.957	4.9981	9.25e-11
229	Iris	22.223	4.474	6.4e-16
232	Limniris	0.12422	-3.009	0.0070586
233	Limniris	0.00035065	-11.478	4.53e-23
234	Iris	3.2672	1.7081	0.011355
237	Iris	7.9486	2.9907	1.45e-05
239	Iris	18.532	4.2119	1.06e-21
241	Iris	14.215	3.8293	1.79e-12
246	Limniris	0.42426	-1.237	0.02671
247	Limniris	0.044669	-4.4846	9.96e-15
249	Limniris	0.020207	-5.629	3.11e-17
250	Iris	3.2958	1.7206	3.7e-07
251	Iris	2.8887	1.5304	1.9e-05
257	Iris	2.8345	1.5031	4.68e-05
259	Limniris	0.01989	-5.6518	2.14e-22
260	Limniris	0.0018636	-9.0677	2.6e-21
262	Iris	2.9434	1.5575	0.00018803
264	Limniris	0.0028803	-8.4396	3.92e-36
265	Limniris	0.00877	-6.8332	2.41e-16
266	Limniris	0.006957	-7.1673	1.16e-20
267	Limniris	0.0056592	-7.4652	2.41e-18
269	Limniris	0.0030032	-8.3793	5.19e-13
270	Limniris	0.0070584	-7.1464	3.96e-17
271	Limniris	0.0016361	-9.2555	2.25e-10
272	Limniris	0.0042072	-7.8929	7.12e-25
273	Limniris	0.0017019	-9.1986	1.21e-15
276	Limniris	0.0011666	-9.7434	1.59e-18
277	Limniris	0.006614	-7.2403	1.28e-21
279	Limniris	0.24977	-2.0013	1.17e-13
280	Limniris	0.20116	-2.3136	8.12e-18
282	Limniris	0.37127	-1.4295	2.75e-08
286	Limniris	0.11078	-3.1742	9.63e-26
287	Iris	17.9	4.1619	5.13e-20
288	Iris	11.762	3.5561	2.39e-12
289	Iris	6.9937	2.8061	1.03e-07
290	Limniris	0.096955	-3.3665	7.11e-24
291	Limniris	0.12199	-3.0351	2.87e-07
293	Limniris	0.023548	-5.4082	6.58e-17
296	Iris	2.0864	1.061	0.00028805
297	Limniris	0.0058478	-7.4179	4.77e-21
304	Limniris	0.078029	-3.6798	1.2e-28
306	Limniris	0.014424	-6.1154	0.014701
307	Limniris	0.012207	-6.3561	1.45e-25
315	Iris	9.5486	3.2553	0.00077091
317	Limniris	0.17733	-2.4955	6.06e-05
318	Limniris	0.030519	-5.0342	1.81e-18
322	Iris	6.6034	2.7232	1.1e-07
325	Iris	2.1432	1.0998	1.62e-07
327	Iris	6.738	2.7523	5.29e-11
328	Iris	4.5703	2.1923	0.035484
332	Limniris	0.071772	-3.8004	6.53e-27
333	Limniris	0.0065891	-7.2457	6.27e-18
334	Limniris	0.00041867	-11.222	5.44e-18
340	Limniris	0.037377	-4.7417	4.15e-06
341	Limniris	0.40035	-1.3207	1.46e-12
343	Limniris	0.00557	-7.4881	5.85e-24
346	Limniris	0.028521	-5.1318	2.72e-20
348	Limniris	0.19864	-2.3317	0.0045269
350	Limniris	0.075604	-3.7254	1.33e-16
352	Limniris	0.1005	-3.3148	3.55e-24
353	Limniris	0.0070249	-7.1533	6.34e-16
354	Limniris	0.080843	-3.6287	4.94e-23
357	Limniris	0.054628	-4.1942	4.14e-21
359	Limniris	0.059375	-4.074	1.04e-19
361	Limniris	0.078973	-3.6625	1.27e-25
362	Iris	3.0311	1.5998	1.36e-15
363	Limniris	0.02192	-5.5116	6.92e-10
364	Limniris	0.13711	-2.8666	0.039118
367	Iris	14.673	3.8751	1.97e-21
372	Limniris	0.015771	-5.9866	3.49e-16
374	Iris	6.3946	2.6768	2.58e-15
375	Limniris	0.0091828	-6.7668	9.68e-14
376	Limniris	0.0013992	-9.4812	3.36e-24
377	Limniris	0.050678	-4.3025	1.2e-20
381	Limniris	0.20955	-2.2547	0.013953
382	Limniris	0.048019	-4.3802	6.01e-21
383	Limniris	0.069404	-3.8488	7.62e-21
387	Iris	5.6697	2.5033	0.064483
388	Limniris	0.024521	-5.3498	5.37e-09
390	Limniris	0.041921	-4.5762	5.12e-10
395	Limniris	0.1767	-2.5007	1.6e-05
401	Limniris	0.090894	-3.4597	6.51e-27
402	Limniris	0.032693	-4.9349	8.42e-17
403	Limniris	0.011141	-6.4879	6.63e-07
404	Limniris	0.0039208	-7.9947	1.68e-18
406	Limniris	0.00060531	-10.69	1.36e-12
407	Iris	8.8934	3.1527	0.0029852
408	Iris	11.062	3.4675	0.0028733
410	Iris	25.438	4.6689	0.06283
411	Iris	20.279	4.3419	6.47e-26
412	Limniris	0.16992	-2.5571	3.04e-08
413	Limniris	0.016307	-5.9384	3.74e-16
416	Iris	35.926	5.1669	8.87e-05
418	Iris	19.061	4.2526	0.017992
419	Limniris	0.11259	-3.1508	6.23e-26
421	Iris	2.9532	1.5623	0.0018917
422	Iris	3.505	1.8094	3.38e-15
423	Iris	2.1217	1.0852	3.08e-10
424	Iris	4.6376	2.2134	0.00011378
428	Limniris	0.25826	-1.9531	0.007003
429	Iris	17.307	4.1133	1.69e-23
430	Limniris	0.015163	-6.0433	1.88e-13
431	Limniris	0.003913	-7.9975	4.28e-27
433	Limniris	0.025932	-5.2691	7.72e-17
434	Limniris	0.066236	-3.9162	0.0023086
436	Limniris	0.12869	-2.958	4.6e-20
437	Limniris	0.077873	-3.6827	0.060006
439	Iris	2.8164	1.4939	0.0049668
441	Limniris	0.024395	-5.3573	7.5e-21
443	Limniris	0.0047492	-7.7181	1.4e-35
448	Limniris	0.36459	-1.4556	3.99e-09
450	Limniris	0.0034793	-8.167	1.97e-14
453	Limniris	0.080092	-3.6422	7.37e-23
455	Iris	3.55	1.8278	3.55e-08
456	Iris	26	4.7004	0.0039046
457	Limniris	0.0024224	-8.6893	3.79e-20
458	Iris	11.274	3.4949	5.07e-05
461	Limniris	0.26539	-1.9138	6.22e-07
462	Limniris	0.10384	-3.2675	4.69e-14
465	Iris	2.2883	1.1943	0.017693
469	Limniris	0.049162	-4.3463	6.43e-19
471	Iris	10.86	3.441	1.58e-21
472	Iris	13.33	3.7366	1.96e-10
475	Iris	6.7041	2.7451	0.013231
476	Limniris	0.010434	-6.5826	1.8e-17
478	Limniris	0.11343	-3.1402	3.39e-28
481	Limniris	0.022757	-5.4575	2.01e-19
483	Limniris	0.066468	-3.9112	3.19e-06
484	Limniris	0.071901	-3.7978	1.47e-05
486	Limniris	0.16223	-2.6239	4.51e-15
488	Iris	3.4812	1.7996	1.33e-12
490	Limniris	0.35994	-1.4742	0.004216
492	Limniris	0.056182	-4.1537	1.55e-05
493	Iris	3.2805	1.7139	1.13e-11
494	Limniris	0.023808	-5.3924	5.31e-12
495	Iris	13.243	3.7272	0.012881
496	Iris	2.2368	1.1615	0.058041
500	Limniris	0.0074719	-7.0643	2.23e-15
501	Limniris	0.0041911	-7.8984	1.46e-09
502	Limniris	0.091797	-3.4454	6.09e-25
504	Limniris	0.11909	-3.0699	4.52e-28
505	Limniris	0.015435	-6.0177	1.12e-16
506	Limniris	0.098753	-3.34	1.27e-30
509	Limniris	0.018598	-5.7487	2.32e-14
511	Limniris	0.036706	-4.7678	3.92e-12
513	Limniris	0.025346	-5.3021	3.53e-13
517	Limniris	0.25281	-1.9839	8.83e-13
518	Limniris	0.34936	-1.5172	1.37e-12
519	Limniris	0.0078257	-6.9976	8.12e-22
520	Limniris	0.00022435	-12.122	1.68e-13
521	Limniris	0.00054902	-10.831	1.96e-17
522	Limniris	0.00027355	-11.836	1.57e-13
523	Limniris	0.10595	-3.2386	1.78e-08
524	Iris	4.4696	2.1601	8.73e-18
525	Limniris	0.0011328	-9.7859	5.28e-24
527	Limniris	0.28073	-1.8328	6.14e-09
529	Limniris	0.48007	-1.0587	0.028576
530	Limniris	0.070115	-3.8341	4.83e-21
531	Limniris	0.0090503	-6.7878	8.43e-19
532	Limniris	0.0057212	-7.4495	8.79e-16
533	Limniris	0.0055747	-7.4869	1.25e-15
535	Limniris	0.38412	-1.3804	0.055379
536	Limniris	0.0095312	-6.7131	8.06e-22
537	Limniris	0.010895	-6.5202	2.07e-15
538	Iris	4.9365	2.3035	5.69e-07
540	Iris	9.1539	3.1944	8.03e-07
541	Iris	9.0747	3.1818	1.2e-17
546	Iris	4.3593	2.1241	4.83e-17
549	Limniris	0.074803	-3.7408	3.49e-08
550	Iris	2.4626	1.3002	1.42e-10
552	Iris	30.823	4.9459	5.26e-13
553	Iris	17.443	4.1246	6.55e-21
554	Limniris	0.015122	-6.0472	1.58e-26
557	Iris	13.375	3.7415	1.4e-14
559	Iris	7.6674	2.9387	2.67e-17
563	Iris	5.6195	2.4904	1.54e-05
564	Iris	13.177	3.7199	1.09e-15
566	Iris	26.626	4.7348	2.19e-21
567	Limniris	0.067627	-3.8863	7.74e-21
568	Limniris	0.092789	-3.4299	0.018875
571	Limniris	0.14653	-2.7707	2.46e-07
575	Iris	11.142	3.4779	1.35e-19
576	Iris	24.153	4.5941	1.96e-27
578	Iris	7.2305	2.8541	8.92e-21
579	Limniris	0.47668	-1.0689	1.15e-10
580	Iris	3.4534	1.788	0.051581
581	Iris	23.416	4.5494	1.29e-15
583	Iris	18.298	4.1936	0.0003334
584	Limniris	0.0013598	-9.5224	3.95e-24
587	Limniris	0.0087561	-6.8355	3.66e-19
589	Iris	17.078	4.094	2.49e-20
590	Iris	2.9684	1.5697	0.00011099
591	Iris	15.707	3.9733	1.09e-18
595	Limniris	0.01598	-5.9676	5.45e-19
596	Limniris	0.075882	-3.7201	2.4e-14
597	Iris	27.931	4.8038	4.17e-25
599	Iris	2.7307	1.4493	6.16e-12
602	Limniris	0.023305	-5.4232	6.16e-17
604	Limniris	0.29707	-1.7511	7.99e-07
606	Iris	3.4562	1.7892	7e-09
607	Iris	15.516	3.9557	3.12e-19
611	Iris	11.542	3.5289	1.74e-20
612	Iris	5.5353	2.4687	3.13e-12
613	Iris	13.321	3.7357	6.23e-25
614	Iris	6.1844	2.6286	9.65e-17
615	Iris	4.2902	2.101	0.0013775
617	Limniris	0.087779	-3.51	4.61e-23
619	Iris	4.0642	2.023	0.086872
620	Iris	8.8807	3.1507	0.00060684
621	Limniris	0.011736	-6.413	5.16e-07
622	Iris	21.679	4.4382	1.67e-12
630	Iris	3.502	1.8082	1.99e-15
634	Iris	3.3892	1.7609	6.22e-14
643	Iris	8.2037	3.0363	2.04e-15
644	Iris	2.9464	1.5589	0.0016993
646	Limniris	0.080378	-3.6371	3.55e-09
647	Limniris	0.35241	-1.5047	2e-10
648	Limniris	0.44855	-1.1567	0.04118
650	Limniris	0.10506	-3.2507	1.27e-24
653	Limniris	0.12072	-3.0502	1.54e-05
654	Limniris	0.055475	-4.172	6.92e-11
656	Limniris	0.13078	-2.9348	4.53e-07
657	Limniris	0.18543	-2.4311	2.28e-19
658	Iris	2.2554	1.1734	5.47e-07
662	Limniris	0.037373	-4.7418	3.52e-25
663	Limniris	0.19899	-2.3293	2.08e-13
664	Limniris	0.1781	-2.4892	2.64e-20
665	Limniris	0.095713	-3.3851	1.78e-26
666	Limniris	0.008805	-6.8275	1.16e-16
670	Limniris	0.40913	-1.2894	7.98e-08
672	Limniris	0.22468	-2.1541	0.0066644
674	Limniris	0.010617	-6.5575	1.73e-13
675	Limniris	0.0082596	-6.9197	3.36e-16
676	Limniris	0.010415	-6.5852	1.26e-09
677	Limniris	0.076347	-3.7113	4.91e-29
678	Iris	2.5406	1.3452	1.24e-08
679	Limniris	0.06069	-4.0424	3.15e-20
682	Iris	25.229	4.657	2.98e-17
683	Iris	13.557	3.7609	4.6e-15
684	Iris	13.564	3.7617	1.67e-16
685	Iris	11.562	3.5313	9.28e-07
686	Limniris	0.0075168	-7.0557	1.38e-16
688	Limniris	0.00028246	-11.79	1.97e-20
689	Iris	22.52	4.4931	0.012715
690	Iris	18.963	4.2451	2.86e-07
694	Limniris	0.0010505	-9.8947	3.38e-20
695	Iris	9.7724	3.2887	2.39e-06
697	Limniris	0.19678	-2.3453	0.00012835
698	Limniris	0.030864	-5.0179	7.95e-15
699	Limniris	0.25484	-1.9724	6.53e-11
700	Limniris	0.029118	-5.1019	1.34e-09
701	Limniris	0.1121	-3.1571	1.21e-13
705	Limniris	0.074757	-3.7417	8.42e-07
707	Limniris	0.098108	-3.3495	7.76e-10
709	Limniris	0.084509	-3.5648	1.75e-21
710	Limniris	0.17181	-2.5411	2.28e-21
713	Limniris	0.0050551	-7.6281	3.75e-22
714	Limniris	0.0062356	-7.3253	4.23e-16
718	Limniris	0.025772	-5.278	1.59e-20
722	Limniris	0.16674	-2.5843	6.24e-23
726	Limniris	0.12047	-3.0532	3.54e-28
727	Limniris	0.0081322	-6.9421	2.33e-26
728	Limniris	0.10641	-3.2323	5.95e-29
729	Limniris	0.17	-2.5564	6.05e-08
730	Limniris	0.050251	-4.3147	2.11e-15
731	Limniris	0.23686	-2.0779	6.05e-06
732	Limniris	0.0091418	-6.7733	1.65e-40
733	Limniris	0.057383	-4.1232	0.00021286
738	Limniris	0.00097332	-10.005	3.98e-15
742	Limniris	0.01943	-5.6856	1.35e-22

## Sheet: S5_subgenus compound groups
Compound group*	Up-regulated in	FC	log2(FC)	raw.pval
monoterpenoid	Limniris	0.21157	-2.2408	1.2523e-31
pyranocoumarin/ flavone	Limniris	0.044431	-4.4923	1.3367e-27
aromatic acid	Limniris	0.18681	-2.4204	3.0076e-27
terpenoid glycoside	Limniris	0.070398	-3.8283	1.3519e-26
cinnamaldehyde	Limniris	0.070776	-3.8206	3.8137e-25
acetophenone	Limniris	0.28	-1.8365	3.1675e-24
anthocyanidin/ isoflavonoid	Limniris	0.11118	-3.169	5.5108e-24
sterol	Limniris	0.11933	-3.067	1.1545e-23
sesquiterpenoid	Limniris	0.16524	-2.5973	6.5009e-19
phenolic acid	Limniris	0.28904	-1.7906	1.1675e-18
benzoquinone	Limniris	0.11049	-3.178	1.4263e-18
flavone/ flavanone	Limniris	0.25075	-1.9957	1.866e-18
12a-dehydrorotenoid/ peltogynoid	Limniris	0.017875	-5.8059	1.2469e-13
flavone glycoside/ isoflavonoid/ isoflavonoid glycoside	Limniris	0.10044	-3.3156	2.7377e-13
alkyl resorcinol	Limniris	0.10869	-3.2017	4.5769e-13
triterpenoid	Limniris	0.3106	-1.6869	4.1444e-11
stilbene	Limniris	0.27967	-1.8382	3.4877e-10
anthocyanin/ isoflavonoid glycoside	Iris	13.173	3.7196	6.4463e-08
flavanone	Limniris	0.1119	-3.1597	1.4501e-07
phenol glycoside	Limniris	0.15697	-2.6715	1.9382e-07
steroid	Limniris	0.18985	-2.3971	5.434e-07
flavone glycoside	Limniris	0.33967	-1.5578	1.0582e-06
C-glycosyl xanthone	Iris	2.0989	1.0696	2.2103e-06
fatty acid	Limniris	0.26462	-1.918	0.00014401
isoflavonoid/ peltogynoid	Iris	6.015	2.5886	0.00037257
ionone	Limniris	0.42899	-1.221	0.00098934
isoflavonoid glycoside	Iris	3.0035	1.5867	0.0010746
flavone glycoside/ isoflavonoid glycoside	Iris	2.1785	1.1233	0.0040204
phenolic acid/ phenol	Limniris	0.47287	-1.0805	0.010176
flavone/ anthocyanidin	Limniris	0.043408	-4.5259	0.035003
flavanone/ flavanonol	Limniris	0.30894	-1.6946	0.072158
*due to the occurrence of isomers, compounds may belong to different compound groups

## Sheet: S6_plant part
Compound	Up-regulated in	FC	log2(FC)	raw.pval
1	leaves	70.787	6.1454	2.1e-07
3	roots with rhizomes	0.27024	-1.8877	4.76e-08
4	roots with rhizomes	0.24929	-2.0041	1.36e-16
5	roots with rhizomes	0.10105	-3.3068	1.4e-34
6	roots with rhizomes	0.042528	-4.5555	2.79e-23
7	roots with rhizomes	0.03344	-4.9023	3.55e-34
11	roots with rhizomes	0.0046599	-7.7455	4.37e-27
12	roots with rhizomes	0.0022536	-8.7936	9.74e-51
13	roots with rhizomes	0.00077994	-10.324	5.57e-46
14	roots with rhizomes	0.24478	-2.0304	1.45e-05
15	roots with rhizomes	0.047992	-4.3811	1.27e-36
16	roots with rhizomes	0.46515	-1.1042	0.022499
17	roots with rhizomes	0.31633	-1.6605	0.0006098
20	roots with rhizomes	0.02943	-5.0865	6.69e-11
22	roots with rhizomes	0.14125	-2.8236	1.06e-14
23	roots with rhizomes	0.020781	-5.5886	1.55e-54
24	roots with rhizomes	0.13377	-2.9022	1.81e-30
25	roots with rhizomes	0.11505	-3.1197	4.92e-18
26	leaves	3.6055	1.8502	2.39e-16
27	leaves	93.648	6.5492	3.94e-47
28	leaves	6.0249	2.5909	8.11e-07
31	roots with rhizomes	0.0013974	-9.4831	2.01e-46
32	roots with rhizomes	0.020322	-5.6208	3.33e-42
33	roots with rhizomes	0.0037049	-8.0764	5.19e-19
34	leaves	3.2996	1.7223	1.18e-15
35	roots with rhizomes	0.047855	-4.3852	9.46e-40
37	roots with rhizomes	0.18548	-2.4307	1.48e-19
38	leaves	5.3071	2.4079	2.37e-05
39	roots with rhizomes	0.48272	-1.0507	0.020819
40	roots with rhizomes	0.032555	-4.941	3.08e-35
42	leaves	4.8412	2.2754	0.0019344
43	leaves	1413.6	10.465	2.05e-35
44	leaves	480.77	8.9092	1.54e-58
45	leaves	116.19	6.8603	6.21e-05
47	leaves	196.72	7.62	2.31e-29
48	leaves	11.557	3.5307	3.51e-06
49	leaves	37.389	5.2246	3.02e-29
55	leaves	33.065	5.0472	1.5e-25
56	leaves	6.7668	2.7585	5.45e-10
58	roots with rhizomes	0.13204	-2.9209	2.99e-36
59	roots with rhizomes	0.26348	-1.9242	0.082285
61	leaves	48.115	5.5884	6.03e-46
62	roots with rhizomes	0.0057119	-7.4518	1.5e-05
63	leaves	5.0287	2.3302	3.31e-05
64	leaves	10.197	3.3501	1.03e-24
65	roots with rhizomes	0.062677	-3.9959	1.47e-11
66	leaves	5.9345	2.5691	7.03e-31
68	roots with rhizomes	0.38104	-1.392	4.16e-16
69	roots with rhizomes	0.061428	-4.025	1.58e-36
70	leaves	23.128	4.5316	6.41e-07
72	leaves	202.64	7.6627	4.15e-42
73	roots with rhizomes	0.033938	-4.881	1.98e-30
74	roots with rhizomes	0.13913	-2.8455	0.036769
77	roots with rhizomes	0.074486	-3.7469	7.21e-51
78	roots with rhizomes	0.31443	-1.6692	0.00014565
79	leaves	46.059	5.5254	8.71e-08
80	roots with rhizomes	0.045091	-4.471	1.08e-36
81	roots with rhizomes	0.39179	-1.3519	0.064637
82	leaves	609.67	9.2519	2.27e-41
83	leaves	362.49	8.5018	5.71e-34
87	roots with rhizomes	0.32388	-1.6265	0.049327
88	leaves	344.84	8.4298	2.81e-30
89	roots with rhizomes	0.027618	-5.1783	1.49e-20
90	roots with rhizomes	0.062583	-3.9981	2.49e-29
91	roots with rhizomes	0.027328	-5.1935	5.19e-30
92	roots with rhizomes	0.025123	-5.3148	3.11e-12
94	leaves	4.4575	2.1562	2.73e-10
96	roots with rhizomes	0.043486	-4.5233	1.61e-16
97	roots with rhizomes	0.11481	-3.1226	2.48e-08
98	roots with rhizomes	0.12278	-3.0259	1.29e-09
99	roots with rhizomes	0.36238	-1.4644	1.98e-18
102	roots with rhizomes	0.050717	-4.3014	2.32e-25
104	roots with rhizomes	0.13491	-2.8899	1.17e-06
105	roots with rhizomes	0.095137	-3.3938	5.66e-12
106	roots with rhizomes	0.41277	-1.2766	0.036146
110	roots with rhizomes	0.085115	-3.5544	3.23e-27
111	roots with rhizomes	0.074391	-3.7487	3.06e-23
112	roots with rhizomes	0.29059	-1.7829	0.040721
113	roots with rhizomes	0.14304	-2.8055	3.67e-09
114	roots with rhizomes	0.4931	-1.02	2.74e-08
116	roots with rhizomes	0.49441	-1.0162	0.010986
117	leaves	431.98	8.7548	2.79e-06
118	leaves	36.694	5.1975	1.91e-14
121	leaves	187.23	7.5487	9.3e-37
122	roots with rhizomes	0.18188	-2.4589	5.64e-18
123	roots with rhizomes	0.29554	-1.7586	4.1e-08
124	leaves	58.815	5.8781	8.38e-27
125	leaves	253.92	7.9882	3.3e-38
128	leaves	24.57	4.6188	2.13e-31
129	leaves	58.379	5.8674	7.69e-59
130	leaves	4.6261	2.2098	3.36e-06
131	roots with rhizomes	0.37634	-1.4099	0.0036114
134	roots with rhizomes	0.068118	-3.8758	6.51e-23
142	roots with rhizomes	0.13157	-2.9261	6.18e-11
144	leaves	6.136	2.6173	5.65e-20
145	leaves	51.902	5.6977	1.68e-55
146	leaves	43.747	5.4511	3.49e-27
147	roots with rhizomes	0.090817	-3.4609	1.03e-12
148	roots with rhizomes	0.041306	-4.5975	4.69e-39
149	roots with rhizomes	0.032201	-4.9568	6.75e-12
153	roots with rhizomes	0.0086753	-6.8489	4.95e-40
154	roots with rhizomes	0.034218	-4.8691	6.29e-41
155	roots with rhizomes	0.17542	-2.5111	1.74e-24
160	roots with rhizomes	0.094502	-3.4035	8.28e-23
161	leaves	6.0232	2.5905	2.32e-09
163	roots with rhizomes	0.070711	-3.8219	4.66e-30
164	leaves	7.7358	2.9516	3.34e-11
165	leaves	7.8173	2.9667	2.28e-10
166	leaves	5.0814	2.3452	1.09e-06
167	roots with rhizomes	0.085062	-3.5553	1.62e-17
170	leaves	8.446	3.0783	1.14e-20
172	leaves	29.804	4.8974	9.76e-21
173	leaves	10.584	3.4039	3.41e-10
174	leaves	22.622	4.4997	5.06e-44
176	leaves	3.1242	1.6435	3.7e-17
178	roots with rhizomes	0.0032492	-8.2657	9.53e-25
179	roots with rhizomes	0.39898	-1.3256	0.0074895
180	leaves	7.2028	2.8486	6.23e-19
182	roots with rhizomes	0.00042924	-11.186	5.72e-57
184	roots with rhizomes	0.42469	-1.2355	0.0066759
188	roots with rhizomes	0.0022839	-8.7743	8.95e-47
189	leaves	36.857	5.2039	2.31e-43
190	leaves	38.169	5.2543	5.66e-09
191	leaves	22.064	4.4636	9.88e-14
192	leaves	16.711	4.0628	1.37e-14
193	leaves	37.795	5.2401	1.38e-20
194	leaves	8.7546	3.13	7.21e-13
199	leaves	2.6014	1.3793	1.1e-05
201	leaves	24.542	4.6172	2.35e-07
202	leaves	3.1425	1.6519	0.00011778
204	leaves	7.4886	2.9047	5.88e-15
205	roots with rhizomes	0.011996	-6.3813	2.4e-11
206	roots with rhizomes	0.045597	-4.4549	7.85e-40
209	roots with rhizomes	0.18883	-2.4048	1.93e-15
210	leaves	3.9802	1.9928	1.45e-07
211	leaves	6.6153	2.7258	7e-19
212	leaves	4.1742	2.0615	5.8e-08
215	leaves	9.7628	3.2873	1.28e-06
218	leaves	2.788	1.4792	8.1e-09
219	leaves	5.1392	2.3616	2.84e-05
220	roots with rhizomes	0.0041108	-7.9264	2.1e-38
221	roots with rhizomes	0.026557	-5.2348	3.33e-19
223	roots with rhizomes	0.0066127	-7.2405	1.66e-19
225	roots with rhizomes	0.044942	-4.4758	1.25e-27
226	leaves	3.2314	1.6921	6.11e-15
227	roots with rhizomes	0.088328	-3.501	7.26e-21
229	roots with rhizomes	0.09696	-3.3665	1.03e-23
231	leaves	47.711	5.5762	2.08e-28
232	roots with rhizomes	0.30094	-1.7324	7.84e-08
234	roots with rhizomes	0.14826	-2.7538	5.42e-18
235	leaves	6.4514	2.6896	2.32e-07
236	leaves	6.7259	2.7497	5.84e-05
237	roots with rhizomes	0.064277	-3.9596	8.23e-23
239	roots with rhizomes	0.12597	-2.9889	6.87e-25
241	roots with rhizomes	0.036616	-4.7714	2.38e-31
242	leaves	5.9433	2.5713	1.01e-08
243	leaves	7.454	2.898	7.92e-08
244	leaves	6.5645	2.7147	5.52e-05
245	roots with rhizomes	0.0099297	-6.654	4.69e-31
246	roots with rhizomes	0.056754	-4.1391	4.35e-36
247	roots with rhizomes	0.49749	-1.0073	0.043787
248	leaves	31.827	4.9922	3.51e-15
250	roots with rhizomes	0.072689	-3.7821	1.29e-36
251	roots with rhizomes	0.020324	-5.6207	1.7e-25
252	roots with rhizomes	0.10912	-3.1961	2.29e-07
253	roots with rhizomes	0.39784	-1.3297	0.00057001
254	roots with rhizomes	0.031068	-5.0084	7.16e-08
255	roots with rhizomes	0.10989	-3.1858	6.79e-16
257	roots with rhizomes	0.031514	-4.9879	1.04e-29
258	roots with rhizomes	0.14188	-2.8173	0.002166
260	roots with rhizomes	0.0050651	-7.6252	0.001244
261	leaves	26.842	4.7464	1.63e-22
262	roots with rhizomes	0.18731	-2.4165	1.63e-23
264	roots with rhizomes	0.021801	-5.5194	0.042397
266	roots with rhizomes	0.022747	-5.4582	0.0025812
269	roots with rhizomes	0.0074452	-7.0695	0.01108
272	roots with rhizomes	0.025045	-5.3193	0.058697
274	leaves	5.9275	2.5674	4.12e-10
275	roots with rhizomes	0.015304	-6.03	8.97e-34
278	leaves	5.1193	2.3559	5.59e-08
281	roots with rhizomes	0.0047597	-7.7149	6.34e-14
283	leaves	11.057	3.4669	3.69e-08
284	leaves	252.72	7.9814	3.89e-15
285	leaves	134.38	7.0702	3.87e-15
287	roots with rhizomes	0.034368	-4.8628	4.42e-29
288	roots with rhizomes	0.04865	-4.3614	1.14e-32
289	roots with rhizomes	0.040217	-4.636	7.13e-35
292	leaves	12.035	3.5892	6.03e-21
293	roots with rhizomes	0.26313	-1.9262	0.055398
294	leaves	154.72	7.2735	1.71e-36
295	leaves	319.77	8.3209	3.21e-43
296	leaves	32.832	5.037	0.0072491
297	leaves	47.836	5.58	0.00028584
298	leaves	3.5867	1.8426	2.08e-14
299	leaves	6.2698	2.6484	2.14e-12
300	leaves	6.1135	2.612	6.96e-16
302	leaves	7.8213	2.9674	2.98e-15
303	leaves	17.044	4.0912	1.27e-05
305	leaves	12.914	3.6909	9.8e-16
306	roots with rhizomes	0.0066974	-7.2222	1.21e-14
308	leaves	142.42	7.154	2.33e-07
309	leaves	90.828	6.5051	3.66e-12
310	leaves	180.04	7.4921	3.86e-33
311	leaves	11.538	3.5284	1.03e-06
312	leaves	30.424	4.9272	1.74e-18
313	leaves	34.333	5.1015	6.23e-21
314	leaves	6.2457	2.6429	5.12e-07
315	leaves	14.827	3.8902	0.00010133
316	leaves	170.29	7.4119	1.24e-21
318	leaves	37.193	5.217	0.0020603
319	leaves	35.573	5.1527	7.98e-23
320	leaves	288.23	8.1711	7.52e-07
321	leaves	81.251	6.3443	8.41e-06
322	roots with rhizomes	0.031101	-5.0069	9.97e-28
323	leaves	299.57	8.2267	3.47e-36
325	leaves	6.3001	2.6554	7.28e-20
326	leaves	4.3511	2.1214	6.84e-09
328	roots with rhizomes	0.12533	-2.9962	6.24e-15
330	roots with rhizomes	0.26801	-1.8997	3.21e-05
331	roots with rhizomes	0.037809	-4.7251	2.09e-39
334	roots with rhizomes	0.27595	-1.8575	3.81e-10
335	leaves	2.0738	1.0523	8.06e-06
337	roots with rhizomes	0.25889	-1.9496	5.35e-18
338	leaves	2.2882	1.1942	3.4e-05
339	leaves	3.5339	1.8213	4.54e-06
342	roots with rhizomes	0.18616	-2.4254	2.07e-19
343	roots with rhizomes	0.28686	-1.8016	0.00016631
344	leaves	11.423	3.5138	1.09e-29
345	leaves	16.485	4.0431	3.84e-20
347	roots with rhizomes	0.21127	-2.2428	6.13e-20
349	leaves	34.664	5.1154	8.83e-20
351	leaves	2.9225	1.5472	9.32e-06
352	leaves	2.8464	1.5092	0.00026537
355	leaves	7.6479	2.9351	0.0013493
356	roots with rhizomes	0.022478	-5.4753	3.24e-07
358	roots with rhizomes	0.0078914	-6.9855	5.02e-06
360	roots with rhizomes	0.36123	-1.469	1.57e-06
362	roots with rhizomes	0.080087	-3.6423	8.27e-42
365	leaves	2.2421	1.1649	3.96e-06
366	leaves	7.5768	2.9216	2.98e-20
367	roots with rhizomes	0.056337	-4.1498	3.22e-33
368	leaves	3.9519	1.9825	3.31e-05
369	leaves	67.432	6.0754	6.24e-07
370	leaves	26.635	4.7352	3.71e-11
371	leaves	397.41	8.6345	3.14e-27
373	leaves	10.301	3.3647	3.94e-11
374	roots with rhizomes	0.091412	-3.4515	2.51e-34
375	leaves	43.841	5.4542	4.52e-18
378	roots with rhizomes	0.1075	-3.2175	1.84e-11
379	leaves	2.6441	1.4028	4.81e-05
380	roots with rhizomes	0.017522	-5.8347	1.31e-11
381	roots with rhizomes	0.12273	-3.0265	4.36e-13
383	roots with rhizomes	0.024788	-5.3342	1.24e-40
384	roots with rhizomes	0.40819	-1.2927	0.045681
385	leaves	5.4064	2.4347	0.00017198
386	leaves	4.122	2.0433	1e-06
387	roots with rhizomes	0.10243	-3.2874	2.28e-11
388	roots with rhizomes	0.0042638	-7.8737	3.93e-40
389	roots with rhizomes	0.054359	-4.2013	1.41e-20
390	roots with rhizomes	0.1119	-3.1597	2.57e-11
391	leaves	272.51	8.0902	2.33e-49
392	leaves	4.8103	2.2661	3.82e-06
393	leaves	5.8706	2.5535	8.11e-09
394	leaves	13.781	3.7846	9.35e-14
395	roots with rhizomes	0.17011	-2.5555	2.32e-27
396	roots with rhizomes	0.098112	-3.3494	6.56e-14
397	leaves	2.8064	1.4887	3.21e-10
398	leaves	19.738	4.3029	8.65e-07
399	leaves	13.457	3.7503	5.41e-06
400	leaves	28.024	4.8086	2.2e-06
403	roots with rhizomes	0.011403	-6.4545	1.91e-15
405	roots with rhizomes	0.20222	-2.306	1.41e-18
407	roots with rhizomes	0.11126	-3.168	1.59e-05
408	roots with rhizomes	0.014351	-6.1227	1.38e-16
409	roots with rhizomes	0.093725	-3.4154	7.23e-05
411	roots with rhizomes	0.088848	-3.4925	2.48e-28
412	roots with rhizomes	0.025988	-5.266	3.91e-27
414	roots with rhizomes	0.15556	-2.6845	3.14e-12
415	leaves	12.109	3.598	4.7e-30
416	roots with rhizomes	0.090797	-3.4612	7.4e-19
418	roots with rhizomes	0.020762	-5.5899	6.22e-13
420	leaves	4.3471	2.1201	6.3e-08
421	roots with rhizomes	0.11593	-3.1087	2.53e-27
422	roots with rhizomes	0.027381	-5.1907	9.65e-30
423	roots with rhizomes	0.22454	-2.1549	1.15e-12
424	roots with rhizomes	0.070437	-3.8275	1.14e-30
425	leaves	17.935	4.1647	1.09e-14
427	roots with rhizomes	0.33949	-1.5586	1.47e-17
428	roots with rhizomes	0.16754	-2.5774	7.71e-12
429	roots with rhizomes	0.010799	-6.533	8.68e-41
431	roots with rhizomes	0.053809	-4.216	0.075168
433	roots with rhizomes	0.2879	-1.7964	0.037671
434	roots with rhizomes	0.010442	-6.5815	1.79e-40
435	roots with rhizomes	0.10616	-3.2356	4.83e-39
437	roots with rhizomes	0.025288	-5.3054	1.66e-29
438	leaves	129.67	7.0187	1.05e-67
439	leaves	3.7271	1.8981	5.39e-09
442	roots with rhizomes	0.21778	-2.1991	6.46e-20
444	roots with rhizomes	0.16296	-2.6174	3.17e-22
447	leaves	36.2	5.1779	1.77e-52
449	leaves	441.57	8.7865	1.12e-07
450	leaves	101.71	6.6683	8.43e-08
451	leaves	357.81	8.4831	8.45e-07
452	leaves	1860.2	10.861	1.31e-08
454	roots with rhizomes	0.1955	-2.3548	5.9e-42
455	leaves	26.399	4.7224	1.43e-13
456	roots with rhizomes	0.0080923	-6.9492	2.36e-15
458	roots with rhizomes	0.023176	-5.4312	4.33e-23
459	roots with rhizomes	0.22161	-2.1739	1.03e-10
460	leaves	9.0925	3.1847	3.82e-11
461	roots with rhizomes	0.11946	-3.0654	1.42e-17
462	leaves	34.509	5.1089	9.8e-51
463	roots with rhizomes	0.1077	-3.2149	1.36e-15
464	leaves	57.587	5.8477	4.9e-10
465	roots with rhizomes	0.057791	-4.113	4.12e-18
466	roots with rhizomes	0.20227	-2.3056	2.36e-21
467	roots with rhizomes	0.20511	-2.2855	9.52e-14
468	leaves	39.493	5.3035	9.7e-07
470	leaves	6.1004	2.6089	5.9e-05
471	roots with rhizomes	0.002502	-8.6427	4.69e-57
472	roots with rhizomes	0.011121	-6.4906	3.7e-34
473	leaves	23.335	4.5445	0.00012587
474	leaves	47.028	5.5554	1.13e-16
475	leaves	5.2471	2.3915	0.0089099
477	leaves	10.081	3.3336	5.09e-20
479	leaves	3.6907	1.8839	4.91e-09
480	roots with rhizomes	0.33275	-1.5875	8.15e-07
481	roots with rhizomes	0.27496	-1.8627	0.085845
482	leaves	637.01	9.3152	6.07e-11
483	roots with rhizomes	0.083072	-3.5895	0.025999
485	leaves	41.358	5.3701	4.06e-40
486	roots with rhizomes	0.27587	-1.8579	2.24e-11
487	leaves	2.4355	1.2842	6.49e-07
488	roots with rhizomes	0.049776	-4.3284	7.75e-45
489	roots with rhizomes	0.01258	-6.3127	5.85e-59
490	roots with rhizomes	0.020381	-5.6166	9.38e-48
492	roots with rhizomes	0.069576	-3.8453	1.34e-10
493	roots with rhizomes	0.0047634	-7.7138	2.28e-35
494	roots with rhizomes	0.015977	-5.9679	3.54e-15
495	roots with rhizomes	0.039256	-4.671	1.02e-14
496	roots with rhizomes	0.015714	-5.9918	2.2e-16
497	leaves	23.119	4.531	9.81e-12
498	leaves	65.662	6.037	4.08e-10
499	leaves	97.643	6.6094	1.33e-16
501	roots with rhizomes	0.01215	-6.3629	0.028373
503	leaves	236.4	7.8851	1.04e-30
507	leaves	22.085	4.465	2.05e-50
508	leaves	7.0225	2.812	1.53e-09
509	roots with rhizomes	0.19975	-2.3238	0.026827
510	roots with rhizomes	0.082276	-3.6034	6.79e-21
511	roots with rhizomes	0.032844	-4.9282	4.66e-12
512	leaves	17.819	4.1553	2.93e-45
513	roots with rhizomes	0.021426	-5.5445	1.04e-11
514	leaves	11.047	3.4656	2.1e-17
515	leaves	19.29	4.2698	1.29e-27
516	roots with rhizomes	0.30148	-1.7299	0.00039836
519	roots with rhizomes	0.0052318	-7.5785	2.39e-06
522	roots with rhizomes	0.023189	-5.4304	0.026103
524	roots with rhizomes	0.22434	-2.1562	2.28e-23
527	leaves	4.9065	2.2947	2.63e-33
528	leaves	13.728	3.7791	1.27e-30
529	leaves	3.7947	1.924	4.57e-21
534	leaves	9.995	3.3212	4.65e-33
535	roots with rhizomes	0.04647	-4.4275	3.24e-43
537	leaves	2.1033	1.0727	0.0018529
538	roots with rhizomes	0.06066	-4.0431	8.25e-31
539	leaves	5.7878	2.533	7.69e-08
540	roots with rhizomes	0.053955	-4.2121	5.79e-25
541	roots with rhizomes	0.12811	-2.9645	4.98e-22
542	leaves	5.5738	2.4787	2.1e-09
544	leaves	2.4355	1.2842	1.25e-07
545	leaves	2.4161	1.2727	2.74e-08
546	roots with rhizomes	0.13096	-2.9328	5.86e-36
547	leaves	10.932	3.4505	7.67e-07
549	leaves	191.03	7.5776	2.72e-09
550	roots with rhizomes	0.034961	-4.8381	3.46e-40
551	leaves	97.415	6.6061	2.96e-18
552	roots with rhizomes	0.052313	-4.2567	1.94e-22
553	roots with rhizomes	0.055582	-4.1692	2.82e-27
555	leaves	37.554	5.2309	3.93e-28
556	leaves	32.193	5.0087	1.85e-26
557	roots with rhizomes	0.099737	-3.3257	7.1e-26
559	roots with rhizomes	0.09846	-3.3443	2.62e-29
561	leaves	5.5345	2.4685	2.07e-17
563	roots with rhizomes	0.10329	-3.2752	3.9e-23
564	roots with rhizomes	0.096165	-3.3783	7.07e-32
565	leaves	2.0239	1.0171	0.00010492
566	roots with rhizomes	0.040683	-4.6194	3.94e-28
568	roots with rhizomes	0.090319	-3.4688	1.26e-11
569	leaves	6.1707	2.6254	2.16e-18
570	roots with rhizomes	0.021068	-5.5688	3.24e-11
571	roots with rhizomes	0.038661	-4.693	5.37e-24
572	leaves	2.1806	1.1247	2.82e-07
575	roots with rhizomes	0.038806	-4.6876	1.54e-39
576	roots with rhizomes	0.031942	-4.9684	6.03e-32
578	roots with rhizomes	0.082913	-3.5923	3.85e-35
580	roots with rhizomes	0.16017	-2.6424	3.67e-14
581	roots with rhizomes	0.0062101	-7.3312	4.4e-37
582	roots with rhizomes	0.23245	-2.105	6.04e-12
583	roots with rhizomes	0.019324	-5.6935	3.56e-20
586	roots with rhizomes	0.33063	-1.5967	0.0012356
588	leaves	2.2937	1.1977	2.51e-06
589	roots with rhizomes	0.11825	-3.0801	3.51e-31
590	roots with rhizomes	0.13185	-2.923	3.67e-26
591	roots with rhizomes	0.045257	-4.4657	1.03e-24
592	leaves	7.7752	2.9589	9.45e-24
593	roots with rhizomes	0.1786	-2.4852	2.81e-27
594	leaves	28.461	4.8309	2.13e-12
597	roots with rhizomes	0.018854	-5.729	4.69e-37
598	roots with rhizomes	0.03836	-4.7043	1.44e-45
599	roots with rhizomes	0.032059	-4.9631	5.41e-46
600	leaves	4.0564	2.0202	2.28e-07
602	roots with rhizomes	0.26056	-1.9403	0.093998
605	leaves	2.951	1.5612	2.68e-05
606	roots with rhizomes	0.16205	-2.6255	1.57e-30
607	roots with rhizomes	0.24217	-2.0459	4.25e-12
608	leaves	8.1497	3.0267	0.00022134
612	roots with rhizomes	0.10477	-3.2546	1.38e-32
614	roots with rhizomes	0.063335	-3.9808	1.51e-32
615	roots with rhizomes	0.13291	-2.9115	7.05e-19
616	leaves	7.5455	2.9156	1.41e-07
618	roots with rhizomes	0.41227	-1.2783	0.001164
619	roots with rhizomes	0.13972	-2.8394	4.33e-12
620	roots with rhizomes	0.057784	-4.1132	8.87e-19
621	roots with rhizomes	0.02716	-5.2024	0.0034033
622	roots with rhizomes	0.023675	-5.4005	1.07e-29
623	roots with rhizomes	0.23531	-2.0873	7.29e-10
624	leaves	7.3458	2.8769	9.07e-10
625	leaves	73.261	6.195	8.23e-57
626	leaves	12.574	3.6523	8.62e-10
627	leaves	36.082	5.1732	1.31e-54
629	leaves	75.409	6.2367	3.26e-33
630	roots with rhizomes	0.039372	-4.6667	2.96e-32
631	roots with rhizomes	0.0018576	-9.0723	2.91e-42
632	roots with rhizomes	0.23373	-2.0971	1.34e-24
633	roots with rhizomes	0.20959	-2.2544	1.1e-23
635	leaves	16.218	4.0195	2.49e-33
636	leaves	4.2642	2.0923	6.62e-10
637	roots with rhizomes	0.016671	-5.9065	4.95e-21
638	leaves	4.03	2.0108	2.95e-08
639	leaves	3.2687	1.7087	2.17e-05
641	roots with rhizomes	0.0086214	-6.8579	2.91e-29
642	roots with rhizomes	0.01174	-6.4124	1.34e-64
643	roots with rhizomes	0.056863	-4.1364	4.26e-37
644	roots with rhizomes	0.14777	-2.7585	1.49e-23
645	leaves	5.5062	2.4611	2.77e-07
646	roots with rhizomes	0.027392	-5.1901	2.35e-15
648	roots with rhizomes	0.15446	-2.6947	0.073071
651	roots with rhizomes	0.040044	-4.6423	1.88e-13
652	roots with rhizomes	0.24067	-2.0548	0.020708
653	roots with rhizomes	0.13006	-2.9428	0.059124
654	roots with rhizomes	0.12628	-2.9853	1.14e-05
656	roots with rhizomes	0.39056	-1.3564	1.44e-17
658	roots with rhizomes	0.0024072	-8.6984	2.2e-65
659	leaves	17.131	4.0985	1.47e-40
660	leaves	9.1821	3.1988	3.4e-20
661	leaves	14.006	3.8079	1.06e-27
662	roots with rhizomes	0.40253	-1.3128	0.098275
667	roots with rhizomes	0.40702	-1.2968	0.0083753
668	roots with rhizomes	0.028338	-5.1411	4.02e-50
669	roots with rhizomes	0.41362	-1.2736	0.0057337
671	leaves	65.098	6.0245	5.97e-17
672	leaves	11.184	3.4833	9.68e-06
673	leaves	2.5709	1.3623	0.011727
676	roots with rhizomes	0.014454	-6.1124	1.05e-05
678	roots with rhizomes	0.27771	-1.8484	1.58e-15
680	roots with rhizomes	0.11662	-3.1001	4.23e-08
681	leaves	5.1144	2.3546	3.69e-14
682	roots with rhizomes	0.0047615	-7.7144	3.67e-41
683	roots with rhizomes	0.034902	-4.8405	1.33e-23
684	roots with rhizomes	0.10577	-3.2409	3.07e-28
685	roots with rhizomes	0.30913	-1.6937	0.00080037
687	leaves	14.855	3.8928	7.21e-05
688	roots with rhizomes	0.17103	-2.5476	9.79e-10
689	roots with rhizomes	0.026951	-5.2135	3.39e-12
690	roots with rhizomes	0.0024594	-8.6675	2.84e-29
691	leaves	381.13	8.5741	8.9e-43
692	leaves	32.434	5.0194	9.54e-11
693	leaves	5.5865	2.482	1.23e-14
695	roots with rhizomes	0.0093186	-6.7457	1.57e-36
696	roots with rhizomes	0.010568	-6.5641	8.5e-16
698	roots with rhizomes	0.2807	-1.8329	0.048216
703	leaves	2.3687	1.2441	1.2e-05
704	leaves	5.4509	2.4465	2.42e-25
706	leaves	14.755	3.8831	3.1e-54
707	roots with rhizomes	0.43133	-1.2131	0.00023878
708	leaves	2.7616	1.4655	0.00010745
711	roots with rhizomes	0.1685	-2.5692	1.34e-25
712	roots with rhizomes	0.29297	-1.7712	1.26e-11
715	leaves	9.1069	3.187	7.03e-05
716	leaves	10.624	3.4092	6.04e-06
717	leaves	11.056	3.4667	3.01e-15
721	leaves	37.104	5.2135	2.66e-34
725	leaves	9.9701	3.3176	5.65e-26
730	roots with rhizomes	0.044895	-4.4773	2.07e-13
733	roots with rhizomes	0.034381	-4.8623	1.33e-37
734	leaves	97.691	6.6102	3.73e-47
735	leaves	4.3688	2.1272	0.00013375
737	roots with rhizomes	0.041739	-4.5825	6.49e-16
739	roots with rhizomes	0.017635	-5.8254	3.35e-27
740	leaves	10.104	3.3369	9.53e-10
743	leaves	6.5931	2.721	3e-05
744	leaves	14.112	3.8189	3.13e-29
745	leaves	68.144	6.0905	8.72e-54
746	leaves	8.1853	3.033	1.83e-25
747	leaves	29.396	4.8776	1.16e-29

## Sheet: S7_cultivation all samples
Compound	Up-regulated in	FC	log2(FC)	raw.pval
6	aeroponics	12.886	3.6877	6.34e-05
15	hydroponics	0.19944	-2.326	0.036897
16	hydroponics	0.35809	-1.4816	0.089624
17	hydroponics	0.2711	-1.8831	0.00085864
19	hydroponics	0.10731	-3.2202	0.034688
21	hydroponics	0.34827	-1.5217	0.010316
22	hydroponics	0.13967	-2.84	4.13e-05
24	aeroponics	2.0813	1.0575	0.00028003
26	hydroponics	0.024808	-5.3331	0.0018386
28	hydroponics	0.18374	-2.4443	0.048635
34	hydroponics	0.18491	-2.4351	0.011064
36	hydroponics	0.3915	-1.3529	0.087607
37	hydroponics	0.17654	-2.5019	2.71e-06
38	hydroponics	0.20552	-2.2826	0.081737
46	hydroponics	0.47974	-1.0597	0.083808
52	hydroponics	0.40188	-1.3151	0.079437
55	hydroponics	0.16452	-2.6036	0.021187
56	aeroponics	5.6268	2.4923	0.089802
59	hydroponics	0.23527	-2.0876	0.082315
63	hydroponics	0.21543	-2.2147	0.083645
67	hydroponics	0.43164	-1.2121	0.063742
70	aeroponics	57.402	5.843	2.16e-07
74	hydroponics	0.13783	-2.8591	0.013359
75	aeroponics	212.12	7.7287	0.0015719
78	hydroponics	0.021273	-5.5549	9.36e-10
81	hydroponics	0.31754	-1.655	0.070007
84	hydroponics	0.49838	-1.0047	0.083846
89	hydroponics	0.15434	-2.6958	0.043877
94	hydroponics	0.23908	-2.0645	0.01701
97	aeroponics	3.277	1.7124	4.2e-06
98	aeroponics	2.7788	1.4745	0.00026235
99	hydroponics	0.41239	-1.2779	0.011166
106	hydroponics	0.32957	-1.6013	0.077514
107	aeroponics	4.329	2.114	0.00041241
111	hydroponics	0.46849	-1.0939	0.078688
112	hydroponics	0.25402	-1.977	0.092807
113	hydroponics	0.48946	-1.0308	0.041453
114	aeroponics	10.703	3.4199	5.8e-07
116	hydroponics	0.41428	-1.2713	0.004046
120	hydroponics	0.39102	-1.3547	0.031688
130	hydroponics	0.23157	-2.1105	0.058173
135	aeroponics	11.645	3.5416	9.74e-06
136	hydroponics	0.45811	-1.1262	0.084946
140	aeroponics	4.4932	2.1677	7.57e-06
154	hydroponics	0.30389	-1.7184	0.050043
156	hydroponics	0.48446	-1.0456	0.081816
161	hydroponics	0.18378	-2.4439	0.022918
164	hydroponics	0.14668	-2.7693	0.014639
165	hydroponics	0.14528	-2.7831	0.018213
168	hydroponics	0.47795	-1.0651	0.080776
170	hydroponics	0.21892	-2.1915	0.020623
171	aeroponics	7.5318	2.913	6.13e-05
179	hydroponics	0.32171	-1.6362	0.091631
180	hydroponics	0.032777	-4.9312	0.0014572
194	hydroponics	0.13095	-2.9329	0.009569
197	hydroponics	0.0032418	-8.269	0.094678
199	hydroponics	0.3716	-1.4282	0.064244
201	aeroponics	59.385	5.892	2.82e-08
202	hydroponics	0.31991	-1.6443	0.093807
203	hydroponics	0.18681	-2.4204	0.099034
204	hydroponics	0.15108	-2.7266	0.0056062
211	hydroponics	0.169	-2.5649	0.0022479
213	hydroponics	0.02531	-5.3041	0.046756
218	hydroponics	0.35199	-1.5064	0.023371
219	hydroponics	0.21138	-2.2421	0.082312
224	hydroponics	0.49615	-1.0112	0.074331
226	aeroponics	24.212	4.5976	0.0046154
227	aeroponics	4.4039	2.1388	1.22e-05
231	hydroponics	0.10143	-3.3015	0.026347
236	hydroponics	0.1665	-2.5864	0.092606
239	aeroponics	2.0524	1.0373	0.00017022
242	hydroponics	0.18598	-2.4268	0.026501
243	hydroponics	0.15172	-2.7205	0.036158
244	hydroponics	0.17018	-2.5549	0.094457
245	hydroponics	0.034937	-4.8391	0.031424
246	hydroponics	0.48403	-1.0468	0.081555
248	hydroponics	0.038197	-4.7104	0.0063027
249	hydroponics	0.20936	-2.256	0.097875
250	hydroponics	0.22462	-2.1544	0.018554
255	hydroponics	0.11173	-3.1619	4.55e-05
256	hydroponics	0.4526	-1.1437	0.049575
257	hydroponics	0.065435	-3.9338	7.1e-05
259	hydroponics	0.20682	-2.2735	0.08195
260	hydroponics	0.0096296	-6.6983	0.062773
262	hydroponics	0.48878	-1.0328	0.09098
266	hydroponics	0.025103	-5.316	0.027401
268	hydroponics	0.42899	-1.221	0.021999
271	aeroponics	310.76	8.2797	0.011225
272	hydroponics	0.027577	-5.1804	0.055214
276	hydroponics	0.0062365	-7.3251	5.38e-05
277	hydroponics	0.081121	-3.6238	0.091716
278	aeroponics	15.042	3.9109	5.72e-08
281	hydroponics	0.0053491	-7.5465	0.0012502
283	hydroponics	0.10541	-3.246	0.036428
284	hydroponics	0.024845	-5.3309	0.026981
285	hydroponics	0.0092075	-6.763	0.0073124
288	hydroponics	0.13671	-2.8708	0.014285
291	hydroponics	0.259	-1.949	0.041816
299	hydroponics	0.17732	-2.4955	0.010242
301	hydroponics	0.47891	-1.0622	0.084903
303	hydroponics	0.069937	-3.8378	0.083136
304	hydroponics	0.48691	-1.0383	0.067516
306	hydroponics	0.0075089	-7.0572	0.00023934
307	hydroponics	0.1392	-2.8448	0.07808
309	hydroponics	0.022299	-5.4869	0.031153
312	hydroponics	0.039915	-4.6469	0.003006
313	hydroponics	0.062274	-4.0052	0.0083601
316	hydroponics	0.0072744	-7.1029	0.0019388
321	aeroponics	156.99	7.2945	2.69e-11
326	hydroponics	0.33578	-1.5744	0.008717
332	hydroponics	0.46799	-1.0955	0.069841
335	hydroponics	0.44111	-1.1808	0.057641
336	hydroponics	0.12132	-3.0431	0.0033192
338	hydroponics	0.40996	-1.2864	0.071039
339	hydroponics	0.29066	-1.7826	0.056459
340	aeroponics	2.2864	1.1931	1.54e-05
341	hydroponics	0.49848	-1.0044	0.053418
345	hydroponics	0.072203	-3.7918	0.0019873
347	hydroponics	0.3725	-1.4247	0.0027401
348	hydroponics	0.12183	-3.037	0.057228
349	hydroponics	0.065203	-3.9389	0.0090609
351	hydroponics	0.043907	-4.5094	0.026522
354	hydroponics	0.49485	-1.0149	0.07818
357	hydroponics	0.22034	-2.1822	0.082412
359	hydroponics	0.42502	-1.2344	0.086958
360	hydroponics	0.29936	-1.7401	7.53e-05
361	hydroponics	0.48962	-1.0303	0.072728
363	hydroponics	0.37511	-1.4146	0.00039305
365	hydroponics	0.41627	-1.2644	0.053266
368	hydroponics	0.2648	-1.917	0.082709
370	aeroponics	2.5958	1.3762	0.019733
371	hydroponics	0.0092738	-6.7526	0.016862
373	hydroponics	0.16356	-2.6121	0.014185
375	hydroponics	0.0023877	-8.7101	0.0014861
378	hydroponics	0.10954	-3.1905	0.00019069
379	hydroponics	0.36693	-1.4464	0.081125
382	hydroponics	0.3776	-1.4051	0.082706
384	hydroponics	0.32698	-1.6127	0.063256
386	hydroponics	0.25555	-1.9683	0.047812
387	hydroponics	0.12086	-3.0486	0.0010263
389	hydroponics	0.082269	-3.6035	0.00050159
390	hydroponics	0.049102	-4.3481	0.0049508
392	aeroponics	11.352	3.5049	0.050148
393	aeroponics	5.8218	2.5415	7.19e-05
394	hydroponics	0.085643	-3.5455	0.008057
399	hydroponics	0.087597	-3.513	0.072893
405	hydroponics	0.23953	-2.0617	0.00015758
406	hydroponics	0.0032588	-8.2614	0.093446
407	aeroponics	2.0904	1.0637	0.086952
414	hydroponics	0.39958	-1.3234	0.060503
415	hydroponics	0.29818	-1.7457	0.011697
420	aeroponics	3.0569	1.6121	0.032815
421	hydroponics	0.2622	-1.9313	0.0041338
424	aeroponics	9.2529	3.2099	0.0061822
425	hydroponics	0.066601	-3.9083	0.0067005
427	aeroponics	3.966	1.9877	1.91e-05
430	hydroponics	0.053621	-4.221	0.046827
432	hydroponics	0.47399	-1.0771	0.019146
433	hydroponics	0.25219	-1.9874	0.098432
434	hydroponics	0.080352	-3.6375	0.049373
435	hydroponics	0.33572	-1.5747	0.033135
439	hydroponics	0.20856	-2.2615	1.74e-11
441	hydroponics	0.24122	-2.0516	0.08512
449	hydroponics	0.0035314	-8.1455	0.088896
450	hydroponics	0.0011018	-9.8259	0.0859
451	hydroponics	0.00347	-8.1708	0.064519
453	hydroponics	0.49277	-1.021	0.078655
455	hydroponics	0.15859	-2.6566	0.032297
460	hydroponics	0.163	-2.617	0.043356
466	hydroponics	0.18983	-2.3972	1.15e-06
469	hydroponics	0.38274	-1.3856	0.089385
474	hydroponics	0.026043	-5.2629	0.0045384
476	hydroponics	0.12168	-3.0388	0.099008
477	hydroponics	0.21397	-2.2245	0.014106
479	hydroponics	0.28039	-1.8345	0.023555
489	hydroponics	0.15088	-2.7286	0.045354
490	hydroponics	0.089426	-3.4832	0.011308
491	hydroponics	0.41591	-1.2657	0.030113
495	hydroponics	0.075544	-3.7265	0.015154
501	hydroponics	0.019215	-5.7016	0.099046
509	hydroponics	0.18786	-2.4123	0.097822
511	hydroponics	0.0813	-3.6206	0.077975
513	hydroponics	0.13147	-2.9272	0.010985
514	hydroponics	0.1055	-3.2447	0.0034143
521	hydroponics	0.0067296	-7.2153	0.085608
523	hydroponics	0.049339	-4.3411	0.0046498
524	aeroponics	4.181	2.0639	6.1e-07
528	hydroponics	0.085957	-3.5402	0.00034017
529	hydroponics	0.22309	-2.1643	1.4e-10
530	hydroponics	0.31835	-1.6513	0.088118
534	hydroponics	0.47783	-1.0654	0.084867
536	hydroponics	0.11247	-3.1524	0.087302
538	hydroponics	0.4055	-1.3022	0.0069773
541	aeroponics	2.7025	1.4343	6.48e-05
542	hydroponics	0.19685	-2.3448	0.021549
549	aeroponics	2.3675	1.2434	0.024321
550	hydroponics	0.24279	-2.0422	0.053386
551	hydroponics	0.012675	-6.3019	0.0034772
554	hydroponics	0.16634	-2.5878	0.074089
561	hydroponics	0.19808	-2.3358	0.0029686
565	hydroponics	0.44907	-1.155	0.085906
567	hydroponics	0.4545	-1.1376	0.083659
568	hydroponics	0.18979	-2.3975	0.018384
569	hydroponics	0.33724	-1.5682	0.034328
570	hydroponics	0.023289	-5.4242	0.0015589
572	hydroponics	0.42503	-1.2344	0.036257
574	hydroponics	0.33511	-1.5773	0.0055524
579	hydroponics	0.41488	-1.2692	0.058577
588	hydroponics	0.40921	-1.2891	0.049946
589	aeroponics	2.0679	1.0482	6.67e-05
592	hydroponics	0.146	-2.776	0.00091321
593	aeroponics	3.7362	1.9016	1.91e-06
594	aeroponics	9.7366	3.2834	5.38e-05
595	hydroponics	0.17396	-2.5232	0.091608
596	hydroponics	0.28724	-1.7997	0.025152
600	hydroponics	0.25904	-1.9488	0.039445
601	hydroponics	0.36401	-1.4579	0.0054814
602	hydroponics	0.2332	-2.1003	0.098969
606	hydroponics	0.28995	-1.7861	0.0053123
607	aeroponics	2.0161	1.0116	0.0015418
609	hydroponics	0.047275	-4.4028	0.019801
616	hydroponics	0.1808	-2.4676	0.0911
617	hydroponics	0.46831	-1.0945	0.055092
618	hydroponics	0.47235	-1.0821	0.032296
623	hydroponics	0.49152	-1.0247	0.063523
627	hydroponics	0.16828	-2.571	0.098382
632	aeroponics	2.2277	1.1556	0.00013234
633	aeroponics	2.0213	1.0153	0.0011571
636	hydroponics	0.24829	-2.0099	0.01856
638	aeroponics	6.9867	2.8046	0.0046234
639	hydroponics	0.30985	-1.6903	0.071521
640	hydroponics	0.27367	-1.8695	0.012422
641	hydroponics	0.023231	-5.4278	0.0032885
644	hydroponics	0.35569	-1.4913	0.0072787
645	hydroponics	0.19898	-2.3293	0.042001
647	hydroponics	0.47283	-1.0806	0.046093
648	hydroponics	0.15097	-2.7277	0.014908
651	hydroponics	0.092154	-3.4398	0.030256
655	hydroponics	0.29898	-1.7419	0.027038
662	hydroponics	0.32375	-1.6271	0.072654
671	hydroponics	0.027034	-5.2091	0.013372
675	hydroponics	0.069541	-3.846	0.06569
676	hydroponics	0.016082	-5.9584	0.00586
677	hydroponics	0.48202	-1.0528	0.067486
678	aeroponics	3.5601	1.8319	1.09e-06
679	hydroponics	0.42998	-1.2176	0.085281
681	hydroponics	0.3522	-1.5055	0.023781
684	aeroponics	2.8161	1.4937	6.27e-06
691	aeroponics	18.226	4.1879	0.050251
692	hydroponics	0.037498	-4.737	0.019458
693	hydroponics	0.21342	-2.2282	0.022542
697	hydroponics	0.20823	-2.2638	0.023526
700	aeroponics	26.793	4.7438	0.052807
702	hydroponics	0.42834	-1.2232	0.011461
704	hydroponics	0.24754	-2.0143	0.0027369
708	hydroponics	0.35464	-1.4956	0.091253
712	hydroponics	0.25562	-1.9679	1.1e-05
713	hydroponics	0.063334	-3.9809	0.092801
715	hydroponics	0.12627	-2.9854	0.099124
716	hydroponics	0.10943	-3.192	0.072765
717	hydroponics	0.19601	-2.351	0.099362
724	hydroponics	0.48192	-1.0531	0.06823
725	hydroponics	0.1161	-3.1066	0.0006491
734	hydroponics	0.18257	-2.4535	0.075512
735	hydroponics	0.24322	-2.0397	0.098775
737	hydroponics	0.1383	-2.8541	0.029469
738	hydroponics	0.0021401	-8.8681	0.031885
739	hydroponics	0.21746	-2.2012	0.044007
740	aeroponics	6.0112	2.5877	0.037692
741	hydroponics	0.47291	-1.0804	0.027036
742	hydroponics	0.20311	-2.2996	0.081797
744	hydroponics	0.18636	-2.4238	0.018904
746	hydroponics	0.1393	-2.8438	0.00068001
747	hydroponics	0.049418	-4.3388	0.0010284

[truncated: 4 more sheets: cultivation leaves, S7_cultivation roots rhizomes, S7_cultivation common samples, S8_chemical profile bioactivity]
